# Supplementary material for: Paired miRNA- and messenger RNA-sequencing identifies novel miRNA-mRNA interactions in multiple myeloma
Source: Sci Rep. 2022 Jul 15;12:12147. doi: 10.1038/s41598-022-16448-0 (PMC9287335; doi:10.1038/s41598-022-16448-0)
Supplement: Supplementary file 2 — Supplementary Information 2. [file 41598_2022_16448_MOESM2_ESM.xlsx]

## Sheet: Sheet1
Supplementary table 1: MM-dysregulated genes with positive and negativ correlation to specific miRNAs. Shown are the gene name ("SYMBOL"); correlation value between the gene and the miRNA ("Correlation"); the adusted. p-values for the correlation ("adj.p-value"); and the miRNA of the miRNA-gene pair for which the correlation is calculated. The positivly correlated pairs (n=293) are shown on top o…
SYMBOL	Correlation	adj. p-value	miRNA
CD24	0.735739	4.44089e-16	hsa-miR-223-5p
TSPAN2	0.549209	3.62203e-08	hsa-miR-223-5p
FRY	0.693966	9.19265e-14	hsa-miR-223-5p
LHFPL2	0.504478	6.28928e-07	hsa-miR-133a-3p
LILRB2	0.696141	7.14984e-14	hsa-miR-223-5p
CRISP3	0.690493	1.36779e-13	hsa-miR-223-5p
SIRPB1	0.650185	9.43201e-12	hsa-miR-223-5p
RACK1	0.529654	1.32713e-07	hsa-miR-3653-3p
OLFM4	0.679616	4.57634e-13	hsa-miR-223-5p
IGF2BP2	0.556616	2.16644e-08	hsa-miR-450b-5p
CD226	0.532484	1.10532e-07	hsa-miR-223-5p
TNFSF13B	0.640363	2.40887e-11	hsa-miR-223-5p
CHL1	0.708815	1.57652e-14	hsa-miR-10b-5p
GJB6	0.63714	3.2526e-11	hsa-miR-223-5p
RAB32	0.646707	1.31972e-11	hsa-miR-223-5p
ESM1	0.726866	1.55431e-15	hsa-miR-10b-5p
CHI3L1	0.670336	1.23279e-12	hsa-miR-223-5p
IRAK3	0.74924	0	hsa-miR-223-5p
RPL35	0.498018	9.19222e-07	hsa-miR-3653-3p
NLRP3	0.668325	1.52123e-12	hsa-miR-223-5p
ADD2	0.52408	1.89343e-07	hsa-miR-144-5p
JAML	0.696148	7.14984e-14	hsa-miR-223-5p
BTBD11	0.590086	1.8028e-09	hsa-miR-223-5p
TC2N	0.566763	1.04965e-08	hsa-miR-223-5p
TTC39C	0.56518	1.17716e-08	hsa-miR-223-5p
MBOAT2	0.577311	4.81315e-09	hsa-miR-223-5p
CP	0.753127	0	hsa-miR-10b-5p
CR1	0.721904	3.10862e-15	hsa-miR-223-5p
TMEM71	0.698305	5.55112e-14	hsa-miR-223-5p
MPP7	0.664414	2.27862e-12	hsa-miR-223-5p
SESN3	0.620695	1.42814e-10	hsa-miR-223-5p
PIWIL4	0.490262	1.43503e-06	hsa-miR-223-5p
VCAN	0.615696	2.20151e-10	hsa-miR-223-5p
CSTA	0.78509	0	hsa-miR-223-5p
MANEAL	0.489803	1.47289e-06	hsa-miR-4742-3p
CTSE	0.62838	7.23135e-11	hsa-miR-144-5p
CTSG	0.672002	1.03473e-12	hsa-miR-223-5p
CTSH	0.529563	1.33497e-07	hsa-miR-340-5p
GLIPR2	0.516191	3.09755e-07	hsa-miR-223-5p
RNF217	0.580366	3.82046e-09	hsa-miR-144-5p
CYP1B1	0.728911	1.33227e-15	hsa-miR-10b-5p
ABCA13	0.6398	2.53928e-11	hsa-miR-223-5p
GRK3	0.603685	6.04077e-10	hsa-miR-223-5p
CLEC12A	0.737968	4.44089e-16	hsa-miR-223-5p
SGMS2	0.520596	2.35672e-07	hsa-miR-655-3p
HBEGF	0.670983	1.15197e-12	hsa-miR-340-3p
EBF1	0.63944	2.62617e-11	hsa-miR-143-3p
GPR183	0.608414	4.08019e-10	hsa-miR-340-3p
EEF1B2	0.501429	7.53029e-07	hsa-miR-3653-3p
EEF2	0.559454	1.77339e-08	hsa-miR-3653-3p
AHR	0.556175	2.23465e-08	hsa-miR-340-3p
RILPL2	0.566311	1.08468e-08	hsa-miR-223-5p
AIF1	0.735409	4.44089e-16	hsa-miR-223-5p
ELANE	0.650258	9.36584e-12	hsa-miR-223-5p
SERPINB1	0.504664	6.22041e-07	hsa-miR-223-5p
A2M	0.722906	2.66454e-15	hsa-miR-10b-5p
ENG	0.691729	1.18572e-13	hsa-miR-10b-5p
DMTN	0.629332	6.63811e-11	hsa-miR-144-5p
EREG	0.552002	2.98823e-08	hsa-miR-223-5p
ETS2	0.671192	1.12688e-12	hsa-miR-223-5p
F5	0.619348	1.606e-10	hsa-miR-223-5p
ALDH1A1	0.668655	1.46994e-12	hsa-miR-145-5p
F13A1	0.664462	2.26752e-12	hsa-miR-224-5p
FABP4	0.80122	0	hsa-miR-10b-5p
ALDH1A3	0.675619	7.04325e-13	hsa-miR-10b-5p
FBN2	0.56495	1.19686e-08	hsa-miR-340-3p
FCAR	0.742561	2.22045e-16	hsa-miR-223-5p
FGFR1	0.56894	8.95643e-09	hsa-miR-10b-5p
FGR	0.777681	0	hsa-miR-223-5p
FHL2	0.635251	3.87255e-11	hsa-miR-10b-5p
FLT3	0.528896	1.3934e-07	hsa-miR-10a-5p
DENND5A	0.588204	2.08898e-09	hsa-miR-223-5p
OBSL1	0.537182	8.12879e-08	hsa-miR-125a-5p
COTL1	0.695069	8.08242e-14	hsa-miR-223-5p
PIK3R5	0.656947	4.84768e-12	hsa-miR-223-5p
CDC42EP4	0.569503	8.59471e-09	hsa-miR-143-3p
OSBP2	0.54232	5.77734e-08	hsa-miR-144-5p
FYN	0.564943	1.19751e-08	hsa-miR-223-5p
GCA	0.52792	1.48328e-07	hsa-miR-223-5p
CNRIP1	0.587034	2.28829e-09	hsa-miR-145-5p
ZNF385A	0.692553	1.07914e-13	hsa-miR-223-5p
PNKD	0.504973	6.1072e-07	hsa-miR-1-3p
KIF26A	0.585737	2.53056e-09	hsa-miR-145-3p
EIF3K	0.514724	3.38982e-07	hsa-miR-3653-3p
GLRX	0.516172	3.10119e-07	hsa-miR-9-3p
GNA15	0.719723	3.9968e-15	hsa-miR-223-5p
GNAQ	0.673577	8.75744e-13	hsa-miR-223-5p
GNG11	0.692288	1.11466e-13	hsa-miR-10a-5p
GP1BA	0.541042	6.29279e-08	hsa-miR-223-5p
GAS2L3	0.492239	1.28236e-06	hsa-miR-144-5p
ANGPT1	0.655971	5.34217e-12	hsa-miR-10b-5p
GRB10	0.697749	5.90639e-14	hsa-miR-10b-5p
ANPEP	0.761825	0	hsa-miR-223-5p
SLC43A3	0.56788	9.67706e-09	hsa-miR-223-5p
CXCL1	0.674217	8.18012e-13	hsa-miR-223-5p
CXCL2	0.660079	3.54117e-12	hsa-miR-145-5p
HAL	0.49977	8.29949e-07	hsa-miR-223-5p
ANXA3	0.629235	6.69649e-11	hsa-miR-223-5p
HDC	0.646376	1.36233e-11	hsa-miR-223-5p
HHEX	0.621892	1.28599e-10	hsa-miR-223-5p
HLA-DMA	0.528296	1.44801e-07	hsa-miR-340-3p
HLA-DPA1	0.617588	1.87063e-10	hsa-miR-126-3p
HLA-DQA1	0.624147	1.05443e-10	hsa-miR-224-5p
AOAH	0.650914	8.78631e-12	hsa-miR-223-5p
HMOX1	0.664782	2.19424e-12	hsa-miR-126-3p
APAF1	0.557832	1.98879e-08	hsa-miR-223-5p
HNMT	0.70905	1.53211e-14	hsa-miR-145-5p
HP	0.681841	3.58824e-13	hsa-miR-223-5p
TNC	0.720499	3.55271e-15	hsa-miR-10b-5p
CLEC4D	0.732148	8.88178e-16	hsa-miR-223-5p
HCAR2	0.703795	2.88658e-14	hsa-miR-223-5p
APOC1	0.615532	2.2328e-10	hsa-miR-145-5p
GLDN	0.712603	9.76996e-15	hsa-miR-10b-5p
ZNF850	0.495583	1.05838e-06	hsa-miR-145-3p
IGF2	0.714017	8.43769e-15	hsa-miR-10b-5p
IL1R1	0.685909	2.28706e-13	hsa-miR-10b-5p
IL4R	0.537301	8.06536e-08	hsa-miR-223-5p
IL7R	0.560153	1.68753e-08	hsa-miR-223-5p
IL18	0.603891	5.93945e-10	hsa-miR-223-5p
ITGA5	0.663881	2.40652e-12	hsa-miR-143-3p
ITGAM	0.760996	0	hsa-miR-223-5p
ITGAX	0.72586	1.77636e-15	hsa-miR-223-5p
ITGB2	0.748165	0	hsa-miR-223-5p
KLRD1	0.562717	1.40544e-08	hsa-miR-223-5p
SCIMP	0.525416	1.73988e-07	hsa-miR-223-5p
RPSA	0.496905	9.80542e-07	hsa-miR-3653-3p
LCN2	0.730239	8.88178e-16	hsa-miR-223-5p
LCP2	0.685121	2.498e-13	hsa-miR-223-5p
LEPR	0.647595	1.21179e-11	hsa-miR-145-5p
LPL	0.768462	0	hsa-miR-10b-5p
CYP4F3	0.714133	7.99361e-15	hsa-miR-223-5p
LTF	0.721032	3.55271e-15	hsa-miR-223-5p
LYZ	0.699957	4.57412e-14	hsa-miR-223-5p
ARRB1	0.682261	3.42837e-13	hsa-miR-223-5p
ARRB2	0.736238	4.44089e-16	hsa-miR-223-5p
MBP	0.611839	3.05836e-10	hsa-miR-223-5p
MEST	0.58424	2.84059e-09	hsa-miR-335-5p
MMP8	0.700181	4.44089e-14	hsa-miR-223-5p
MMP9	0.698462	5.4623e-14	hsa-miR-223-5p
MNDA	0.781694	0	hsa-miR-223-5p
MPO	0.662697	2.71583e-12	hsa-miR-223-5p
MPP1	0.629674	6.43636e-11	hsa-miR-223-5p
TARP	0.581488	3.50774e-09	hsa-miR-144-3p
MYO1F	0.766607	0	hsa-miR-223-5p
CEACAM6	0.681373	3.77698e-13	hsa-miR-223-5p
NCF2	0.71592	6.66134e-15	hsa-miR-223-5p
NKG7	0.651328	8.43814e-12	hsa-miR-223-5p
ATP1B2	0.583403	3.02931e-09	hsa-miR-144-5p
NRGN	0.714549	7.77156e-15	hsa-miR-126-3p
P2RY1	0.647479	1.22538e-11	hsa-miR-223-5p
G0S2	0.718023	4.88498e-15	hsa-miR-223-5p
SERPINB2	0.658727	4.0572e-12	hsa-miR-223-5p
SLC25A37	0.51396	3.55203e-07	hsa-miR-486-5p
PDGFRA	0.651455	8.33422e-12	hsa-miR-145-5p
SERPINF1	0.69484	8.30447e-14	hsa-miR-10b-5p
PLAUR	0.738493	4.44089e-16	hsa-miR-223-5p
PMP22	0.683494	2.99316e-13	hsa-miR-10b-5p
GNG2	0.493911	1.16532e-06	hsa-miR-223-5p
TMCO1	0.495899	1.0393e-06	hsa-miR-4742-3p
PPBP	0.631953	5.2363e-11	hsa-miR-126-3p
LPCAT2	0.519572	2.51228e-07	hsa-miR-223-5p
PPP1CC	0.509024	4.79272e-07	hsa-miR-3653-3p
SLC22A15	0.491113	1.36732e-06	hsa-miR-222-3p
HEMGN	0.646314	1.37046e-11	hsa-miR-144-5p
DNAJA4	0.529031	1.3814e-07	hsa-miR-145-3p
MAML3	0.631831	5.29452e-11	hsa-miR-223-5p
STAB2	0.716062	6.43929e-15	hsa-miR-10b-5p
PRKAR2B	0.553697	2.65683e-08	hsa-miR-126-3p
PRKCH	0.560117	1.69181e-08	hsa-miR-143-3p
AZU1	0.65406	6.45439e-12	hsa-miR-223-5p
NRIP3	0.601815	7.04224e-10	hsa-miR-340-3p
OLFML3	0.787608	0	hsa-miR-10b-5p
PTGER2	0.617422	1.89756e-10	hsa-miR-223-5p
PTK2	0.754828	0	hsa-miR-151b
BAHCC1	0.643425	1.80485e-11	hsa-miR-223-5p
PTPN12	0.563638	1.31554e-08	hsa-miR-223-5p
PTPRC	0.634637	4.09726e-11	hsa-miR-223-5p
PTPRE	0.549826	3.47189e-08	hsa-miR-223-5p
PTX3	0.564788	1.21098e-08	hsa-miR-143-3p
CXCL16	0.675759	6.93889e-13	hsa-miR-223-5p
PYGL	0.675914	6.82565e-13	hsa-miR-223-5p
RAB3IL1	0.64302	1.87539e-11	hsa-miR-143-3p
RAB27B	0.559312	1.79127e-08	hsa-miR-144-5p
RNASE2	0.700752	4.17444e-14	hsa-miR-144-5p
BCL7A	0.500421	7.98922e-07	hsa-miR-143-3p
PROK2	0.64918	1.03979e-11	hsa-miR-223-5p
RPL3	0.52965	1.32748e-07	hsa-miR-3653-3p
RPL4	0.502688	6.99193e-07	hsa-miR-3653-3p
RPL7A	0.51336	3.68479e-07	hsa-miR-3653-3p
RPL11	0.510549	4.37139e-07	hsa-miR-3653-3p
RPL12	0.488052	1.62603e-06	hsa-miR-3653-3p
RPL15	0.497412	9.5209e-07	hsa-miR-3653-3p
RPL18	0.5713	7.53112e-09	hsa-miR-3653-3p
RPL18A	0.564925	1.19905e-08	hsa-miR-3653-3p
RPL19	0.501183	7.63983e-07	hsa-miR-3653-3p
RPL27	0.493545	1.18999e-06	hsa-miR-3653-3p
RPL29	0.542658	5.64792e-08	hsa-miR-3653-3p
RPL32	0.536736	8.37112e-08	hsa-miR-3653-3p
RPL34	0.490887	1.385e-06	hsa-miR-3653-3p
RPL35A	0.525576	1.7223e-07	hsa-miR-3653-3p
RPLP2	0.514191	3.50228e-07	hsa-miR-3653-3p
RPS3	0.527283	1.54498e-07	hsa-miR-3653-3p
RPS3A	0.488306	1.60289e-06	hsa-miR-3653-3p
RPS5	0.496341	1.01304e-06	hsa-miR-1275
RPS6	0.57871	4.33144e-09	hsa-miR-3653-3p
RPS8	0.500688	7.86522e-07	hsa-miR-3653-3p
RPS11	0.557694	2.0083e-08	hsa-miR-3653-3p
RPS13	0.538996	7.21056e-08	hsa-miR-3653-3p
RPS14	0.541707	6.01921e-08	hsa-miR-3653-3p
RPS15	0.545759	4.58207e-08	hsa-miR-3653-3p
RPS17	0.560486	1.64803e-08	hsa-miR-3653-3p
RPS19	0.511742	4.06632e-07	hsa-miR-3653-3p
RPS23	0.502616	7.02187e-07	hsa-miR-3653-3p
RPS25	0.52881	1.40113e-07	hsa-miR-3653-3p
RPS28	0.529555	1.33563e-07	hsa-miR-3653-3p
S100A9	0.756911	0	hsa-miR-223-5p
S100A12	0.718793	4.44089e-15	hsa-miR-223-5p
SDC4	0.597787	9.76745e-10	hsa-miR-126-3p
CXCL12	0.69058	1.35447e-13	hsa-miR-10b-5p
KIF13A	0.591473	1.61631e-09	hsa-miR-223-5p
PARVG	0.560091	1.69495e-08	hsa-miR-144-5p
RGS18	0.69582	7.41629e-14	hsa-miR-223-5p
CLEC7A	0.662433	2.78977e-12	hsa-miR-223-5p
SLA	0.656321	5.15943e-12	hsa-miR-223-5p
SLC1A3	0.651727	8.11617e-12	hsa-miR-10b-5p
SLC22A4	0.564008	1.28101e-08	hsa-miR-223-5p
SLPI	0.716954	5.77316e-15	hsa-miR-223-5p
SNCA	0.728252	1.33227e-15	hsa-miR-144-5p
SORL1	0.675105	7.44294e-13	hsa-miR-223-5p
STX5	0.496753	9.89167e-07	hsa-miR-1275
SYK	0.532259	1.12158e-07	hsa-miR-223-5p
TAL1	0.647798	1.18829e-11	hsa-miR-450b-5p
TCN1	0.69103	1.28564e-13	hsa-miR-223-5p
TF	0.661439	3.08598e-12	hsa-miR-10b-5p
TFR2	0.66516	2.11076e-12	hsa-miR-144-5p
TGM2	0.751121	0	hsa-miR-10b-5p
TLR2	0.724191	2.22045e-15	hsa-miR-223-5p
TLR4	0.617576	1.87243e-10	hsa-miR-223-5p
GPR137B	0.603799	5.98442e-10	hsa-miR-145-5p
TMOD1	0.497813	9.30222e-07	hsa-miR-144-5p
TMSB4X	0.518292	2.72025e-07	hsa-miR-126-3p
TNFAIP6	0.653186	7.03437e-12	hsa-miR-10b-5p
TPM1	0.551737	3.04352e-08	hsa-miR-145-5p
C3AR1	0.617864	1.82645e-10	hsa-miR-223-5p
C5AR1	0.734437	4.44089e-16	hsa-miR-223-5p
TYROBP	0.761696	0	hsa-miR-223-5p
UBA52	0.534235	9.8625e-08	hsa-miR-3653-3p
VPS51	0.538306	7.54753e-08	hsa-miR-3653-3p
VCAM1	0.743192	2.22045e-16	hsa-miR-10b-5p
VCL	0.646649	1.32714e-11	hsa-miR-223-5p
CA1	0.68477	2.59792e-13	hsa-miR-144-5p
CA2	0.568323	9.36962e-09	hsa-miR-143-3p
ZYX	0.495986	1.03408e-06	hsa-miR-223-5p
DEK	0.602462	6.67937e-10	hsa-miR-223-5p
PLA2G7	0.540933	6.33863e-08	hsa-miR-145-5p
MRPL24	0.51477	3.38015e-07	hsa-miR-215-5p
STEAP4	0.596849	1.05338e-09	hsa-miR-223-5p
RIN3	0.729956	8.88178e-16	hsa-miR-223-5p
CYBRD1	0.563181	1.35943e-08	hsa-miR-144-5p
DOCK5	0.674657	7.80709e-13	hsa-miR-223-5p
FAM83D	0.487355	1.69106e-06	hsa-miR-144-5p
NRIP1	0.525223	1.76132e-07	hsa-miR-125a-5p
DYSF	0.716576	5.9952e-15	hsa-miR-223-5p
ARHGAP24	0.530447	1.26111e-07	hsa-miR-223-5p
B3GNT5	0.606186	4.91299e-10	hsa-miR-223-5p
CDC42BPA	0.649838	9.75553e-12	hsa-miR-424-3p
GPR65	0.646158	1.39107e-11	hsa-miR-223-5p
PLXDC2	0.670861	1.16662e-12	hsa-miR-223-5p
GAS7	0.722231	2.88658e-15	hsa-miR-223-5p
CST7	0.666916	1.76081e-12	hsa-miR-223-5p
KCNK5	0.522226	2.128e-07	hsa-miR-125a-5p
ACTN1	0.67491	7.59837e-13	hsa-miR-223-5p
LIN7A	0.691279	1.24789e-13	hsa-miR-223-5p
CD84	0.509923	4.53991e-07	hsa-miR-340-3p
ASAP2	0.536345	8.58949e-08	hsa-miR-10b-5p
VNN2	0.657635	4.52594e-12	hsa-miR-223-5p
KYNU	0.605067	5.39011e-10	hsa-miR-338-5p
MGAM	0.639487	2.61453e-11	hsa-miR-223-5p
KALRN	0.768602	0	hsa-miR-10b-5p
RPL14	0.520038	2.44028e-07	hsa-miR-3653-3p
PSTPIP2	0.697855	5.86198e-14	hsa-miR-223-5p
CHRDL1	0.757105	0	hsa-miR-10b-5p
CD4	0.595944	1.13269e-09	hsa-miR-143-3p
MS4A3	0.687321	1.95399e-13	hsa-miR-223-5p
NRXN2	0.737362	4.44089e-16	hsa-miR-10b-5p
SYTL4	0.655816	5.42477e-12	hsa-miR-10b-5p
CD36	0.720675	3.55271e-15	hsa-miR-10b-5p
ARHGEF10	0.582825	3.16674e-09	hsa-miR-10b-5p
CD58	0.488322	1.60144e-06	hsa-miR-223-5p
CDA	0.759167	0	hsa-miR-223-5p
ZEB2	0.710558	1.28786e-14	hsa-miR-223-5p
ARNT2	0.593936	1.32976e-09	hsa-miR-221-3p
LPGAT1	0.487635	1.66465e-06	hsa-miR-223-5p
FAM3C	-0.273962	0.0102372	hsa-miR-450a-2-3p
TM9SF1	-0.259884	0.0150614	hsa-miR-30b-5p
PRDX4	-0.268331	0.0119745	hsa-miR-143-5p
TXNIP	-0.26264	0.0139861	hsa-miR-1271-5p
CFL2	-0.259945	0.0150368	hsa-miR-3688-3p
YIF1A	-0.214849	0.0456735	hsa-miR-874-5p
CIRBP	-0.268614	0.0118816	hsa-miR-92b-5p
CLK1	-0.273236	0.0104481	hsa-miR-618
COPB1	-0.238825	0.0258982	hsa-miR-193b-3p
COX6B1	-0.271723	0.0108998	hsa-miR-576-3p
COX7A2	-0.269338	0.0116464	hsa-miR-342-5p
DENND5B	-0.272544	0.0106524	hsa-miR-376a-3p
DPAGT1	-0.271736	0.0108956	hsa-miR-145-5p
EIF5	-0.25173	0.018671	hsa-miR-550a-3p
HNRNPA3	-0.275179	0.00989205	hsa-miR-542-3p
FCGR2B	-0.252272	0.0184102	hsa-miR-4497
COPZ1	-0.269229	0.0116814	hsa-miR-145-5p
SACM1L	-0.261351	0.0144804	hsa-miR-3613-3p
CEP152	-0.266198	0.0126969	hsa-miR-556-3p
GANAB	-0.266366	0.0126388	hsa-miR-196a-5p
ANKRD28	-0.245992	0.0216367	hsa-miR-155-5p
SF3B1	-0.275949	0.00967889	hsa-miR-196a-5p
ISCU	-0.271426	0.0109902	hsa-miR-424-5p
IFI6	-0.27295	0.010532	hsa-miR-193b-5p
ANAPC13	-0.249042	0.020014	hsa-miR-199b-5p
MOXD1	-0.265452	0.0129584	hsa-miR-4433a-5p
BBC3	-0.25724	0.0161593	hsa-miR-374b-3p
NDUFAF4	-0.273714	0.0103086	hsa-miR-181d-5p
GTF2A1	-0.249691	0.0196823	hsa-miR-4772-3p
SERTAD1	-0.269462	0.0116063	hsa-miR-4685-3p
ANXA2	-0.272714	0.0106018	hsa-let-7g-3p
HPRT1	-0.258286	0.015717	hsa-miR-30b-5p
HSP90AB1	-0.213174	0.0474292	hsa-miR-3605-5p
ACADM	-0.264475	0.0133079	hsa-miR-874-5p
IFI16	-0.277591	0.0092379	hsa-miR-196b-5p
IFNAR2	-0.249698	0.0196786	hsa-miR-503-5p
FAM174A	-0.269077	0.0117305	hsa-miR-505-3p
IFRD1	-0.25302	0.0180548	hsa-miR-1271-5p
KPNA2	-0.245246	0.0220505	hsa-miR-618
NDUFA2	-0.27092	0.0111461	hsa-miR-199b-5p
NEB	-0.260668	0.0147484	hsa-miR-6813-3p
NDUFV1	-0.269189	0.0116944	hsa-miR-199b-5p
NME2	-0.274892	0.00997246	hsa-miR-5193
HSD17B12	-0.276373	0.00956333	hsa-miR-1248
DDX47	-0.232696	0.0300886	hsa-miR-376a-3p
ERGIC2	-0.235607	0.028032	hsa-miR-429
AIG1	-0.260838	0.0146812	hsa-miR-506-5p
WDR83OS	-0.271796	0.0108775	hsa-miR-3613-3p
TRMT112	-0.257945	0.0158599	hsa-miR-744-5p
CUTA	-0.278305	0.00905176	hsa-miR-20b-5p
PECAM1	-0.266374	0.0126358	hsa-miR-642a-3p
MIS18A	-0.259663	0.0151506	hsa-miR-196b-5p
POLR2H	-0.25994	0.015039	hsa-miR-3613-3p
SLC38A2	-0.265761	0.0128495	hsa-miR-664a-3p
HAUS6	-0.247699	0.0207151	hsa-miR-21-3p
AFTPH	-0.269441	0.0116131	hsa-miR-196a-5p
AUP1	-0.273661	0.010324	hsa-miR-342-5p
FKBP14	-0.263823	0.0135454	hsa-miR-365a-3p
MRPL20	-0.25818	0.0157611	hsa-miR-199b-5p
OXR1	-0.277916	0.00915288	hsa-miR-616-3p
FBXW7	-0.240781	0.0246699	hsa-miR-133a-3p
MNS1	-0.266938	0.0124422	hsa-miR-1268b
PSMA1	-0.26722	0.0123461	hsa-miR-193b-3p
PSMA4	-0.274362	0.0101225	hsa-miR-155-3p
KLHL14	-0.268293	0.0119873	hsa-miR-365b-3p
GBA2	-0.279138	0.00883876	hsa-miR-483-3p
ALDH18A1	-0.244701	0.0223567	hsa-miR-4772-3p
RCN1	-0.219234	0.0413306	hsa-miR-625-5p
RPL7	-0.272884	0.0105516	hsa-miR-181a-3p
RPL36AL	-0.269897	0.0114673	hsa-miR-618
PRDM1	-0.269453	0.0116092	hsa-miR-450b-5p
SRSF3	-0.25909	0.0153841	hsa-miR-339-5p
GPBP1	-0.256432	0.0165085	hsa-miR-660-5p
STAT1	-0.275003	0.00994129	hsa-miR-3140-5p
UBA52	-0.268713	0.011849	hsa-miR-424-3p
UBC	-0.275738	0.00973679	hsa-miR-664a-3p
CNBP	-0.270585	0.0112505	hsa-miR-30c-2-3p
ZNF215	-0.254099	0.0175529	hsa-miR-365b-3p
ST8SIA4	-0.276174	0.00961756	hsa-miR-181d-5p
BHLHE41	-0.278074	0.00911156	hsa-miR-4497
ZNF322	-0.270649	0.0112304	hsa-miR-10b-3p
FZD3	-0.266416	0.0126214	hsa-miR-193b-3p
TXNDC15	-0.246077	0.0215901	hsa-miR-145-5p
GRTP1	-0.24477	0.0223177	hsa-miR-128-1-5p
TMEM156	-0.269646	0.0115473	hsa-miR-181b-5p
SSPN	-0.244658	0.0223809	hsa-miR-3656
SLIRP	-0.205203	0.0565642	hsa-miR-4772-3p
FZD6	-0.264508	0.0132958	hsa-miR-223-5p
PARP9	-0.265042	0.0131041	hsa-miR-1908-5p
SESN2	-0.269008	0.0117529	hsa-miR-625-5p
SETDB2	-0.258447	0.01565	hsa-miR-184
SYVN1	-0.273648	0.0103279	hsa-miR-3613-3p
LSM10	-0.259888	0.0150598	hsa-miR-196b-5p
CAV1	-0.270942	0.0111393	hsa-miR-6852-5p
CCNC	-0.262432	0.014065	hsa-miR-450a-5p
ATP6V0E1	-0.271444	0.0109848	hsa-miR-193a-3p
BTAF1	-0.257519	0.0160404	hsa-miR-193b-3p
CCT6A	-0.266637	0.0125453	hsa-miR-28-5p
DERL3	-0.273047	0.0105035	hsa-miR-193a-3p
AIM2	-0.258636	0.0155713	hsa-miR-744-3p
KIF20B	-0.270525	0.0112693	hsa-miR-135a-5p
CYTIP	-0.264246	0.0133909	hsa-miR-618
GCC2	-0.273465	0.010381	hsa-miR-4772-3p
TTC37	-0.265374	0.0129858	hsa-miR-196b-5p
SPCS2	-0.271139	0.0110785	hsa-miR-181b-3p
SEC24D	-0.250115	0.0194684	hsa-miR-1248
