# Supplementary material for: Paired miRNA- and messenger RNA-sequencing identifies novel miRNA-mRNA interactions in multiple myeloma
Source: Sci Rep. 2022 Jul 15;12:12147. doi: 10.1038/s41598-022-16448-0 (PMC9287335; doi:10.1038/s41598-022-16448-0)
Supplement: Supplementary file 3 — Supplementary Information 3. [file 41598_2022_16448_MOESM3_ESM.xlsx]

## Sheet: Sheet1
Supplementary Table 2: Differentially expressed mRNA between miR-125b-5p mimic transfected INA-6 cells and negative control transfected INA-6 cells. “logFC” indicates the log2 fold change between miR-125b-5p transfection and control transfection; “Average Expression” indicate average expression of the mRNA across all samples; “P-value” is the un-adjusted p-values; “Adjusted p-value” is the Benjam…
ENSEMBL	ENTREZID	SYMBOL	logFC	Average Expression	P-value	Adjusted p-value
ENSG00000108691	6347	CCL2	1.60227	5.89848	3.0141e-09	4.33668e-05
ENSG00000106853	22949	PTGR1	-0.890803	6.83746	1.96013e-08	0.000141011
ENSG00000144354	83879	CDCA7	0.904823	5.9691	1.82209e-07	0.000873873
ENSG00000211890	3494	IGHA2	-1.39056	5.08867	1.15565e-06	0.00415687
ENSG00000183688	359845	RFLNB	-0.799477	4.73738	1.44947e-06	0.00417101
ENSG00000086061	3301	DNAJA1	0.714641	8.21138	2.21587e-06	0.00487983
ENSG00000122566	3181	HNRNPA2B1	0.602915	9.37832	2.37412e-06	0.00487983
ENSG00000205593	414918	DENND6B	-1.24859	3.34133	2.761e-06	0.00496566
ENSG00000173193	54625	PARP14	0.649941	6.43663	3.24801e-06	0.00519248
ENSG00000072274	7037	TFRC	0.627106	9.01273	5.35167e-06	0.00623693
ENSG00000120694	10808	HSPH1	0.741541	7.0475	4.45463e-06	0.00623693
ENSG00000138496	83666	PARP9	0.588685	6.20389	5.63526e-06	0.00623693
ENSG00000155438	84365	NIFK	0.70328	6.20194	4.95758e-06	0.00623693
ENSG00000182463	128553	TSHZ2	-0.76527	5.44568	1.01376e-05	0.0104185
ENSG00000144746	10550	ARL6IP5	0.712314	5.87045	1.21685e-05	0.011672
ENSG00000141179	58488	PCTP	-0.893162	4.504	1.49544e-05	0.0119536
ENSG00000156976	1974	EIF4A2	0.542079	8.95882	1.48433e-05	0.0119536
ENSG00000197070	92714	ARRDC1	-1.12634	2.85276	1.44586e-05	0.0119536
ENSG00000110172	26973	CHORDC1	0.76497	7.08371	1.71724e-05	0.013004
ENSG00000133874	79845	RNF122	-0.893333	5.37801	1.89939e-05	0.0135675
ENSG00000167842	79003	MIS12	0.706325	6.0754	1.98024e-05	0.0135675
ENSG00000082212	4200	ME2	0.534299	8.23799	2.27649e-05	0.0148883
ENSG00000013441	1195	CLK1	0.62296	6.42535	4.01091e-05	0.0179051
ENSG00000100442	2287	FKBP3	1.03227	5.4239	4.12661e-05	0.0179051
ENSG00000105404	10567	RABAC1	-0.820678	5.72964	4.97778e-05	0.0179051
ENSG00000115053	4691	NCL	0.427634	9.38913	4.5865e-05	0.0179051
ENSG00000120162	79817	MOB3B	1.28667	3.18011	2.96765e-05	0.0179051
ENSG00000120738	1958	EGR1	-1.61552	2.72398	3.55549e-05	0.0179051
ENSG00000142235	114783	LMTK3	-2.334	0.456061	3.17221e-05	0.0179051
ENSG00000144381	3329	HSPD1	0.671215	8.30131	3.70747e-05	0.0179051
ENSG00000154174	9868	TOMM70	0.587307	7.29073	4.51872e-05	0.0179051
ENSG00000159388	7832	BTG2	-0.587296	7.71833	3.76841e-05	0.0179051
ENSG00000160818	54865	GPATCH4	0.624184	5.63692	3.36219e-05	0.0179051
ENSG00000163584	200916	RPL22L1	1.19822	5.05684	3.48648e-05	0.0179051
ENSG00000163840	151636	DTX3L	0.540235	5.86211	4.48459e-05	0.0179051
ENSG00000166598	7184	HSP90B1	0.453457	10.7793	4.93565e-05	0.0179051
ENSG00000168621	2668	GDNF	-0.531104	6.01647	4.65101e-05	0.0179051
ENSG00000184489	11156	PTP4A3	-0.792676	8.31741	3.8625e-05	0.0179051
ENSG00000189057	374393	FAM111B	0.794285	7.24996	4.10814e-05	0.0179051
ENSG00000197879	4641	MYO1C	-0.899591	4.43578	4.95959e-05	0.0179051
ENSG00000126953	1678	TIMM8A	0.639971	5.00984	5.31643e-05	0.0182126
ENSG00000211895	3493	IGHA1	-0.894749	8.42025	5.26311e-05	0.0182126
ENSG00000128590	4189	DNAJB9	0.844453	5.79017	5.47883e-05	0.0183324
ENSG00000111678	113246	C12orf57	-0.974491	3.7082	5.68707e-05	0.0185526
ENSG00000180758	80045	GPR157	-0.892841	3.99492	5.80253e-05	0.0185526
ENSG00000048471	92017	SNX29	-0.818967	5.23874	6.53047e-05	0.0191818
ENSG00000111615	11103	KRR1	0.725051	4.78983	6.77157e-05	0.0191818
ENSG00000125652	84266	ALKBH7	-1.07745	3.51894	6.29635e-05	0.0191818
ENSG00000162441	84328	LZIC	0.698572	5.69251	6.5653e-05	0.0191818
ENSG00000165732	9188	DDX21	0.415362	8.53889	6.376e-05	0.0191818
ENSG00000167291	125058	TBC1D16	-2.47104	0.084729	6.79922e-05	0.0191818
ENSG00000068971	5526	PPP2R5B	-1.5859	1.63038	7.15193e-05	0.0197888
ENSG00000004478	2288	FKBP4	-1.85262	1.51718	0.000111055	0.0204988
ENSG00000005893	3920	LAMP2	0.561253	7.39784	0.000136773	0.0204988
ENSG00000029363	9774	BCLAF1	0.526058	7.15309	9.02693e-05	0.0204988
ENSG00000044574	3309	HSPA5	0.363351	11.0736	0.000104206	0.0204988
ENSG00000049239	9563	H6PD	-0.877706	4.25648	0.000115079	0.0204988
ENSG00000067048	8653	DDX3Y	0.496877	6.60143	0.000136615	0.0204988
ENSG00000069345	10294	DNAJA2	0.590066	6.33385	0.000113777	0.0204988
ENSG00000075407	7587	ZNF37A	0.604398	6.35529	0.000135446	0.0204988
ENSG00000089195	51605	TRMT6	0.643244	5.37933	0.000110555	0.0204988
ENSG00000099624	513	ATP5F1D	-0.800333	5.65118	9.28321e-05	0.0204988
ENSG00000103024	4832	NME3	-1.18729	3.10744	8.9693e-05	0.0204988
ENSG00000105438	10945	KDELR1	-0.611571	7.29882	0.00013365	0.0204988
ENSG00000108064	7019	TFAM	0.662607	6.51018	0.000128626	0.0204988
ENSG00000108588	57003	CCDC47	0.629875	7.08208	0.000106025	0.0204988
ENSG00000111913	9750	RIPOR2	1.00346	2.97655	0.000117209	0.0204988
ENSG00000119335	6418	SET	0.456488	8.9013	9.41363e-05	0.0204988
ENSG00000120800	27340	UTP20	0.564178	6.60122	0.000125382	0.0204988
ENSG00000121481	6045	RNF2	0.653155	6.22478	8.80807e-05	0.0204988
ENSG00000123505	262	AMD1	0.737459	7.41768	8.71795e-05	0.0204988
ENSG00000123933	10608	MXD4	-1.21119	2.66614	9.77141e-05	0.0204988
ENSG00000126458	6237	RRAS	-1.48743	0.931216	0.000102278	0.0204988
ENSG00000128309	4357	MPST	-1.01542	4.00636	0.000126352	0.0204988
ENSG00000130522	3727	JUND	-0.739679	5.04054	0.00013178	0.0204988
ENSG00000133243	55643	BTBD2	-0.873087	4.36412	8.77633e-05	0.0204988
ENSG00000138757	9908	G3BP2	0.436462	8.14277	0.000134323	0.0204988
ENSG00000142409	126208	ZNF787	-0.936909	3.53522	0.00013487	0.0204988
ENSG00000144034	51002	TPRKB	0.738059	5.38384	0.000118398	0.0204988
ENSG00000145782	9140	ATG12	0.598237	6.08948	0.000132133	0.0204988
ENSG00000151657	22944	KIN	0.869574	3.99732	0.000135851	0.0204988
ENSG00000152147	79833	GEMIN6	0.563226	5.37016	7.81683e-05	0.0204988
ENSG00000152332	127933	UHMK1	0.667381	7.6783	9.64731e-05	0.0204988
ENSG00000159792	5681	PSKH1	-1.16273	3.05637	0.000103614	0.0204988
ENSG00000161243	126433	FBXO27	-2.94862	-0.108102	0.000103292	0.0204988
ENSG00000163545	81788	NUAK2	-0.80352	4.52833	0.000127521	0.0204988
ENSG00000166483	7465	WEE1	0.641623	6.88217	8.43585e-05	0.0204988
ENSG00000169045	3187	HNRNPH1	0.562087	8.62708	8.76841e-05	0.0204988
ENSG00000169718	64118	DUS1L	-0.748764	6.0699	9.82355e-05	0.0204988
ENSG00000177409	219285	SAMD9L	0.713959	7.3297	0.000134115	0.0204988
ENSG00000185000	8694	DGAT1	-0.929485	4.11822	0.000132158	0.0204988
ENSG00000185947	10308	ZNF267	0.82219	4.8136	0.000123485	0.0204988
ENSG00000197324	26020	LRP10	-0.673986	7.89253	7.85399e-05	0.0204988
ENSG00000205423	255919	CNEP1R1	0.882707	4.0529	0.000110612	0.0204988
ENSG00000213923	1454	CSNK1E	-0.739296	6.08911	9.25893e-05	0.0204988
ENSG00000224411	#N/A	#N/A	0.988094	3.0788	0.00011811	0.0204988
ENSG00000080824	3320	HSP90AA1	0.484466	10.2922	0.000142234	0.0208953
ENSG00000235419	#N/A	#N/A	1.11903	3.4446	0.000142323	0.0208953
ENSG00000088367	2036	EPB41L1	-1.08706	2.69012	0.00014435	0.0209789
ENSG00000125434	399512	SLC25A35	-1.04804	2.93419	0.000146041	0.0210124
ENSG00000146083	22838	RNF44	-0.908454	4.25033	0.000148159	0.021059
ENSG00000198911	6721	SREBF2	-0.72187	7.79752	0.000149293	0.021059
ENSG00000163605	151987	PPP4R2	0.599839	6.69891	0.000151592	0.0211757
ENSG00000125744	6253	RTN2	-1.16693	2.97336	0.00015529	0.0214838
ENSG00000010404	3423	IDS	0.481448	6.19294	0.000184069	0.0216851
ENSG00000065548	55854	ZC3H15	0.529515	7.70662	0.000165292	0.0216851
ENSG00000072310	6720	SREBF1	-0.880028	6.21409	0.000174045	0.0216851
ENSG00000119707	58517	RBM25	0.479485	7.61046	0.000183817	0.0216851
ENSG00000133104	23111	SPART	0.546139	5.14281	0.000180205	0.0216851
ENSG00000139726	8562	DENR	0.750529	6.22646	0.000167923	0.0216851
ENSG00000140350	8125	ANP32A	0.46541	8.00546	0.000181295	0.0216851
ENSG00000143401	81611	ANP32E	0.787471	8.26145	0.000160545	0.0216851
ENSG00000143742	6726	SRP9	0.729891	7.4703	0.000172209	0.0216851
ENSG00000158987	51735	RAPGEF6	0.929147	4.24803	0.000182137	0.0216851
ENSG00000163535	151246	SGO2	0.767416	6.35147	0.000182038	0.0216851
ENSG00000164070	22824	HSPA4L	0.624735	6.56757	0.000179614	0.0216851
ENSG00000168288	27249	MMADHC	0.68343	6.82989	0.000175992	0.0216851
ENSG00000169926	51621	KLF13	-0.500031	6.77153	0.000185381	0.0216851
ENSG00000183091	4703	NEB	-0.496634	7.20462	0.000183765	0.0216851
ENSG00000185920	5727	PTCH1	-0.656865	4.96602	0.00016385	0.0216851
ENSG00000186480	3638	INSIG1	-0.40993	8.87952	0.000158783	0.0216851
ENSG00000198792	25829	TMEM184B	-0.716351	7.15456	0.000184744	0.0216851
ENSG00000203326	170958	ZNF525	0.831106	3.45418	0.000170197	0.0216851
ENSG00000174718	55196	RESF1	0.612514	6.18162	0.00018975	0.0220171
ENSG00000100092	23616	SH3BP1	-2.26811	-0.19666	0.000200846	0.0220594
ENSG00000104442	55156	ARMC1	0.646456	6.92471	0.000192543	0.0220594
ENSG00000125520	56731	SLC2A4RG	-1.26511	2.19202	0.000200224	0.0220594
ENSG00000152253	57405	SPC25	0.517473	5.80268	0.000198152	0.0220594
ENSG00000160999	10603	SH2B2	-0.755754	4.69684	0.000194288	0.0220594
ENSG00000181163	4869	NPM1	0.479214	10.8616	0.000196876	0.0220594
ENSG00000226025	400696	LGALS17A	0.638109	4.7972	0.000199799	0.0220594
ENSG00000173145	64318	NOC3L	0.697983	5.86919	0.000202447	0.0220667
ENSG00000221963	80830	APOL6	0.482073	6.75483	0.000208827	0.022591
ENSG00000100941	5411	PNN	0.496358	6.8294	0.00021807	0.0232414
ENSG00000185262	283991	UBALD2	-0.81845	5.67815	0.000216492	0.0232414
ENSG00000104320	4683	NBN	0.629839	7.65471	0.000220908	0.0233708
ENSG00000063176	56848	SPHK2	-1.19445	2.45906	0.000225125	0.0234718
ENSG00000136758	10730	YME1L1	0.513006	8.16227	0.000224126	0.0234718
ENSG00000120457	3762	KCNJ5	-1.60109	0.766833	0.000228942	0.023698
ENSG00000082898	7514	XPO1	0.53942	8.46209	0.000239953	0.0238883
ENSG00000091164	9352	TXNL1	0.668445	7.5884	0.000258143	0.0238883
ENSG00000101888	55916	NXT2	0.8622	6.14658	0.000249333	0.0238883
ENSG00000105339	22898	DENND3	-0.477912	8.09524	0.000253191	0.0238883
ENSG00000112029	26271	FBXO5	0.688012	6.58815	0.000238058	0.0238883
ENSG00000115875	6432	SRSF7	0.407519	8.08529	0.000253916	0.0238883
ENSG00000122952	11130	ZWINT	0.50803	5.93748	0.000235616	0.0238883
ENSG00000126351	7067	THRA	-1.12053	2.39786	0.000249519	0.0238883
ENSG00000139687	5925	RB1	0.558757	7.07832	0.000259778	0.0238883
ENSG00000147853	50808	AK3	0.525391	6.95667	0.000240887	0.0238883
ENSG00000154102	404550	C16orf74	-0.693171	4.82932	0.000244478	0.0238883
ENSG00000167193	1398	CRK	0.435016	6.09651	0.000262047	0.0238883
ENSG00000169435	166824	RASSF6	0.580349	6.80755	0.000253019	0.0238883
ENSG00000171848	6241	RRM2	0.504319	9.99671	0.000258462	0.0238883
ENSG00000178988	114932	MRFAP1L1	0.463745	6.64773	0.000234818	0.0238883
ENSG00000183011	84316	NAA38	-0.656467	5.02862	0.000255207	0.0238883
ENSG00000183520	51118	UTP11	0.670934	7.38008	0.000245692	0.0238883
ENSG00000189403	3146	HMGB1	0.62367	8.02148	0.00023753	0.0238883
ENSG00000196189	64218	SEMA4A	-0.575828	7.85614	0.000262326	0.0238883
ENSG00000119185	9270	ITGB1BP1	0.511699	6.20506	0.000268474	0.0241598
ENSG00000129534	55320	MIS18BP1	0.611464	6.11402	0.000268666	0.0241598
ENSG00000170312	983	CDK1	0.783958	6.69933	0.000271536	0.0242662
ENSG00000100124	129138	ANKRD54	-0.811409	3.20412	0.000278893	0.0246179
ENSG00000189283	2272	FHIT	-0.609354	5.38361	0.000277228	0.0246179
ENSG00000275052	57223	PPP4R3B	0.494168	6.75181	0.000281097	0.0246612
ENSG00000171388	8862	APLN	-1.52784	0.997253	0.000282906	0.0246694
ENSG00000074201	1207	CLNS1A	0.520483	7.58613	0.000287061	0.0247319
ENSG00000197498	84154	RPF2	0.669091	6.6697	0.000286028	0.0247319
ENSG00000018699	55622	TTC27	0.533411	5.88468	0.000302474	0.0251561
ENSG00000099875	2872	MKNK2	-0.845734	5.94092	0.000301035	0.0251561
ENSG00000122565	11335	CBX3	0.728013	7.7386	0.000300194	0.0251561
ENSG00000131069	55902	ACSS2	-0.774117	3.62457	0.00029537	0.0251561
ENSG00000145220	55646	LYAR	0.535362	7.60047	0.000298874	0.0251561
ENSG00000196247	51427	ZNF107	0.80833	5.95019	0.000298088	0.0251561
ENSG00000116560	6421	SFPQ	0.494158	8.70916	0.000306357	0.0251891
ENSG00000167004	2923	PDIA3	0.464742	7.46599	0.000306373	0.0251891
ENSG00000135655	9958	USP15	0.58062	7.40156	0.000310176	0.0253569
ENSG00000121579	80218	NAA50	0.588673	8.36721	0.00031239	0.0253657
ENSG00000182158	64764	CREB3L2	-0.368106	9.13019	0.000313809	0.0253657
ENSG00000128050	10606	PAICS	0.454571	9.19677	0.000322233	0.025901
ENSG00000088205	8886	DDX18	0.486027	7.95721	0.000333861	0.026167
ENSG00000099904	29801	ZDHHC8	-0.871106	3.40601	0.000340036	0.026167
ENSG00000111802	51567	TDP2	0.857114	6.03964	0.000340937	0.026167
ENSG00000117724	1063	CENPF	0.53418	7.58228	0.0003335	0.026167
ENSG00000134046	8932	MBD2	0.626469	6.84493	0.00034191	0.026167
ENSG00000166012	79101	TAF1D	0.789979	7.96695	0.000340716	0.026167
ENSG00000185420	64754	SMYD3	-0.509523	6.34881	0.000330024	0.026167
ENSG00000198168	258010	SVIP	0.58751	7.9828	0.000338662	0.026167
ENSG00000276410	3018	H2BC3	1.49718	1.83219	0.000337363	0.026167
ENSG00000004766	55610	VPS50	0.571961	5.61441	0.000347126	0.0263605
ENSG00000105223	23646	PLD3	-0.744211	6.10709	0.000348103	0.0263605
ENSG00000109270	8649	LAMTOR3	0.927727	5.3502	0.000360494	0.0268649
ENSG00000135829	1660	DHX9	0.366794	8.50144	0.000358361	0.0268649
ENSG00000153187	3192	HNRNPU	0.548243	8.49462	0.000361717	0.0268649
ENSG00000183291	9403	SELENOF	0.820161	7.79832	0.000362232	0.0268649
ENSG00000117505	1810	DR1	0.404082	7.15126	0.000367578	0.0270678
ENSG00000142327	57140	RNPEPL1	-0.986616	4.39769	0.000368731	0.0270678
ENSG00000074071	65993	MRPS34	-0.566484	6.00517	0.000384334	0.0279283
ENSG00000205339	10527	IPO7	0.43057	8.63487	0.000384142	0.0279283
ENSG00000167700	113655	MFSD3	-1.17385	2.39131	0.000387391	0.0280089
ENSG00000133083	9201	DCLK1	0.376971	7.64017	0.000391566	0.0281693
ENSG00000112739	8899	PRPF4B	0.565993	6.01092	0.000397932	0.0282041
ENSG00000186298	5501	PPP1CC	0.623548	8.63975	0.000397178	0.0282041
ENSG00000204525	3107	HLA-C	-0.55301	7.28166	0.000397014	0.0282041
ENSG00000133835	3295	HSD17B4	0.563366	6.04773	0.000406672	0.0285424
ENSG00000164134	80155	NAA15	0.689164	6.68193	0.000406566	0.0285424
ENSG00000185989	22821	RASA3	-0.471458	7.2166	0.000412128	0.028785
ENSG00000114062	7337	UBE3A	0.551064	7.49228	0.000419351	0.0290078
ENSG00000197601	84188	FAR1	0.604243	7.96562	0.000419335	0.0290078
ENSG00000131748	10948	STARD3	-0.696943	4.55046	0.000422308	0.0290546
ENSG00000136824	10592	SMC2	0.47239	6.86422	0.000428105	0.0290546
ENSG00000185122	3297	HSF1	-0.810266	5.48266	0.000428059	0.0290546
ENSG00000189266	55629	PNRC2	0.655246	7.25793	0.000428046	0.0290546
ENSG00000136213	55501	CHST12	-0.609911	4.49974	0.000437558	0.0293207
ENSG00000162998	2487	FRZB	0.484912	7.84684	0.000438139	0.0293207
ENSG00000178691	23512	SUZ12	0.614573	7.54802	0.000435311	0.0293207
ENSG00000138385	6741	SSB	0.720092	6.70693	0.00044307	0.0293774
ENSG00000180448	23526	ARHGAP45	-0.704747	5.7349	0.000441803	0.0293774
ENSG00000120802	7112	TMPO	0.514744	7.86067	0.00045091	0.0295961
ENSG00000130935	25926	NOL11	0.521976	7.34851	0.000452539	0.0295961
ENSG00000173559	64859	NABP1	0.504418	5.56994	0.00045118	0.0295961
ENSG00000091140	1738	DLD	0.670232	6.58692	0.00046002	0.0296614
ENSG00000111424	7421	VDR	-0.66593	5.74942	0.000458379	0.0296614
ENSG00000182150	375748	ERCC6L2	0.566967	4.88973	0.000463247	0.0296614
ENSG00000206190	57194	ATP10A	-0.473419	6.2238	0.000459574	0.0296614
ENSG00000236287	58486	ZBED5	0.585409	6.02047	0.000463845	0.0296614
ENSG00000023909	2730	GCLM	0.615062	5.63604	0.000472226	0.0297977
ENSG00000116017	1820	ARID3A	-0.772147	5.24993	0.000477952	0.0297977
ENSG00000135316	10492	SYNCRIP	0.468625	7.27423	0.000476635	0.0297977
ENSG00000146757	168374	ZNF92	0.844631	6.45184	0.000476584	0.0297977
ENSG00000196839	100	ADA	-0.687663	4.56851	0.000478403	0.0297977
ENSG00000234745	3106	HLA-B	-0.565081	8.96331	0.000475008	0.0297977
ENSG00000100139	85377	MICALL1	-0.955679	3.77709	0.000488095	0.0300116
ENSG00000100605	3705	ITPK1	-0.732654	4.16322	0.000486337	0.0300116
ENSG00000198000	55035	NOL8	0.408847	7.16861	0.000485711	0.0300116
ENSG00000105967	22797	TFEC	1.86956	0.752431	0.000494158	0.0301269
ENSG00000214212	255809	C19orf38	-1.683	1.25754	0.000493421	0.0301269
ENSG00000177666	57104	PNPLA2	-0.662772	5.1138	0.000498081	0.0302379
ENSG00000040487	54896	SLC66A1	-1.24025	2.50763	0.0005136	0.0302497
ENSG00000109805	64151	NCAPG	0.503181	7.19163	0.00051781	0.0302497
ENSG00000128609	4698	NDUFA5	0.807788	5.58791	0.000518938	0.0302497
ENSG00000142513	93650	ACP4	2.25392	-1.74329	0.000519299	0.0302497
ENSG00000165983	9317	PTER	0.595474	6.49518	0.000518677	0.0302497
ENSG00000166200	9318	COPS2	0.661274	6.87792	0.000516443	0.0302497
ENSG00000177239	11253	MAN1B1	-0.791024	4.03891	0.000512621	0.0302497
ENSG00000183647	348327	ZNF530	0.825306	2.79108	0.000509481	0.0302497
ENSG00000197265	2961	GTF2E2	0.550464	5.42447	0.000510263	0.0302497
ENSG00000198898	830	CAPZA2	0.701722	7.48013	0.000502621	0.0302497
ENSG00000110047	10938	EHD1	-0.594731	6.08301	0.000529665	0.0307291
ENSG00000138587	55329	MNS1	2.47874	-0.619127	0.000533253	0.0307771
ENSG00000168275	388753	COA6	0.790204	5.39253	0.00053477	0.0307771
ENSG00000153551	112616	CMTM7	-0.998525	2.67381	0.000546116	0.0313043
ENSG00000182287	8905	AP1S2	0.562157	5.56304	0.000548282	0.0313043
ENSG00000108107	6158	RPL28	-0.625635	10.6967	0.000550503	0.0313069
ENSG00000072849	51009	DERL2	0.572295	7.33524	0.000554382	0.0314034
ENSG00000055332	5610	EIF2AK2	0.59614	6.50185	0.000559027	0.0315423
ENSG00000169330	23251	MINAR1	-0.690619	3.9834	0.000563989	0.031698
ENSG00000076108	11176	BAZ2A	-0.563102	6.81474	0.000581044	0.0324034
ENSG00000089048	51575	ESF1	0.737814	5.65684	0.000580358	0.0324034
ENSG00000106028	6742	SSBP1	0.522821	7.87497	0.000589587	0.0324345
ENSG00000145982	10667	FARS2	-0.565375	4.79644	0.000588457	0.0324345
ENSG00000156162	286148	DPY19L4	0.600546	5.61787	0.00059062	0.0324345
ENSG00000166562	90701	SEC11C	0.476842	6.73146	0.000586971	0.0324345
ENSG00000138399	79675	FASTKD1	0.588559	6.79108	0.00059319	0.0324518
ENSG00000071537	6400	SEL1L	0.369111	8.45635	0.000595727	0.0324656
ENSG00000142583	6518	SLC2A5	-0.427119	8.9512	0.000597955	0.0324656
ENSG00000121864	51193	ZNF639	0.750766	6.81875	0.000602579	0.0324716
ENSG00000138166	1847	DUSP5	-0.539364	8.14652	0.000602284	0.0324716
ENSG00000005884	3675	ITGA3	-0.762843	3.28014	0.000630837	0.0324815
ENSG00000006715	27072	VPS41	0.506262	5.55742	0.000623875	0.0324815
ENSG00000008952	7095	SEC62	0.447237	7.67099	0.000649201	0.0324815
ENSG00000084073	10269	ZMPSTE24	0.677492	7.15967	0.000625566	0.0324815
ENSG00000084733	10890	RAB10	0.401942	8.09145	0.000680113	0.0324815
ENSG00000089820	393	ARHGAP4	-0.645541	5.23534	0.000644603	0.0324815
ENSG00000091527	55573	CDV3	0.409137	8.49104	0.00063768	0.0324815
ENSG00000099246	22931	RAB18	0.741341	6.45768	0.000693436	0.0324815
ENSG00000101972	10735	STAG2	0.484088	7.60637	0.000640786	0.0324815
ENSG00000102119	2010	EMD	-0.675173	6.58547	0.000653287	0.0324815
ENSG00000109736	10227	MFSD10	-0.781806	4.47696	0.000683617	0.0324815
ENSG00000112208	9532	BAG2	0.660672	6.11482	0.000684116	0.0324815
ENSG00000120539	84930	MASTL	0.421836	6.54755	0.000621648	0.0324815
ENSG00000124772	57699	CPNE5	-0.772429	7.11312	0.00062084	0.0324815
ENSG00000127870	6049	RNF6	0.451668	5.45521	0.000616192	0.0324815
ENSG00000129925	58986	PGAP6	-1.0504	4.15578	0.000663843	0.0324815
ENSG00000130731	84326	METTL26	-0.85878	4.7124	0.00069636	0.0324815
ENSG00000131558	60412	EXOC4	-0.444923	6.81121	0.000687782	0.0324815
ENSG00000131747	7153	TOP2A	0.45451	9.17798	0.00066706	0.0324815
ENSG00000134318	9475	ROCK2	0.563631	5.3412	0.000674533	0.0324815
ENSG00000134709	51361	HOOK1	0.649763	5.36421	0.000695046	0.0324815
ENSG00000137502	27314	RAB30	-0.821467	3.04345	0.000697115	0.0324815
ENSG00000142227	2014	EMP3	-0.6177	6.0333	0.00069758	0.0324815
ENSG00000162623	127253	TYW3	0.518269	6.06477	0.000685387	0.0324815
ENSG00000163803	151056	PLB1	2.14379	-0.923925	0.000625209	0.0324815
ENSG00000169714	7555	CNBP	0.37126	9.31335	0.000662762	0.0324815
ENSG00000173674	1964	EIF1AX	0.622927	6.37245	0.000638023	0.0324815
ENSG00000175115	55690	PACS1	-0.516618	5.46047	0.000679911	0.0324815
ENSG00000179094	5187	PER1	-1.09225	3.04048	0.000690503	0.0324815
ENSG00000181904	134553	C5orf24	0.676271	4.31683	0.000674042	0.0324815
ENSG00000182752	5069	PAPPA	-0.88839	2.33749	0.000629007	0.0324815
ENSG00000184029	10281	DSCR4	-0.668786	4.66437	0.000631541	0.0324815
ENSG00000187840	1978	EIF4EBP1	-0.781404	6.35577	0.000662744	0.0324815
ENSG00000196227	63939	FAM217B	0.436425	6.14216	0.000691059	0.0324815
ENSG00000196498	9612	NCOR2	-0.610559	5.76167	0.000677942	0.0324815
ENSG00000196584	7516	XRCC2	0.577663	6.77962	0.000680243	0.0324815
ENSG00000197008	7697	ZNF138	0.59949	5.88313	0.000606721	0.0324815
ENSG00000197223	10438	C1D	0.712408	5.81396	0.000618594	0.0324815
ENSG00000204839	642475	MROH6	-2.19847	0.0937683	0.000644695	0.0324815
ENSG00000225921	51406	NOL7	0.454771	6.10701	0.000677706	0.0324815
ENSG00000232546	#N/A	#N/A	-0.825472	2.99531	0.000643357	0.0324815
ENSG00000237172	84752	B3GNT9	-0.900222	2.64289	0.000656959	0.0324815
ENSG00000087995	339175	METTL2A	0.622695	4.61914	0.000704994	0.0325244
ENSG00000091831	2099	ESR1	-0.486056	5.98849	0.000704749	0.0325244
ENSG00000113460	55299	BRIX1	0.695965	6.2825	0.000706852	0.0325244
ENSG00000114978	55233	MOB1A	0.435327	8.78284	0.000707543	0.0325244
ENSG00000164934	25879	DCAF13	0.559719	6.52855	0.00071039	0.0325512
ENSG00000066279	259266	ASPM	0.572016	8.04562	0.000714947	0.032557
ENSG00000136840	27090	ST6GALNAC4	-0.801416	5.77398	0.000715236	0.032557
ENSG00000155959	7411	VBP1	0.752641	6.51664	0.000717304	0.032557
ENSG00000117697	25936	NSL1	0.496056	6.07268	0.000737424	0.0328127
ENSG00000122545	989	SEPTIN7	0.691687	6.87251	0.000735945	0.0328127
ENSG00000137814	55142	HAUS2	0.613241	5.63493	0.000731285	0.0328127
ENSG00000138376	580	BARD1	0.449448	6.35933	0.000743462	0.0328127
ENSG00000140564	5045	FURIN	-0.803725	4.49446	0.000740902	0.0328127
ENSG00000156876	163786	SASS6	0.519981	6.29945	0.000732163	0.0328127
ENSG00000180354	222166	MTURN	-0.889103	2.52826	0.000732721	0.0328127
ENSG00000185728	253943	YTHDF3	0.465184	6.80868	0.000742031	0.0328127
ENSG00000211460	7247	TSN	0.521956	6.65087	0.000742273	0.0328127
ENSG00000102401	51566	ARMCX3	0.653627	5.31913	0.000747849	0.0328444
ENSG00000138750	53371	NUP54	0.558767	5.95648	0.000748746	0.0328444
ENSG00000164209	91137	SLC25A46	0.600131	6.84163	0.00075184	0.0328798
ENSG00000188313	5359	PLSCR1	0.503264	5.24764	0.000754525	0.0328973
ENSG00000095261	5711	PSMD5	0.443478	6.10708	0.000759455	0.0329128
ENSG00000167123	51148	CERCAM	-0.822556	3.83397	0.000759287	0.0329128
ENSG00000141349	92579	G6PC3	-0.627021	5.69126	0.00076286	0.032961
ENSG00000147669	5440	POLR2K	0.720346	7.00907	0.000770909	0.0332091
ENSG00000138095	10128	LRPPRC	0.368357	8.3859	0.000781195	0.0335517
ENSG00000105612	1777	DNASE2	-0.506703	6.36915	0.000807879	0.0338885
ENSG00000108557	10743	RAI1	-0.881899	4.31929	0.00080121	0.0338885
ENSG00000121807	729230	CCR2	0.576379	4.01017	0.000801378	0.0338885
ENSG00000165714	118426	BORCS5	-0.609726	4.36215	0.000793977	0.0338885
ENSG00000176018	116068	LYSMD3	0.666	5.93615	0.000800685	0.0338885
ENSG00000188493	284325	C19orf54	-0.776872	5.20827	0.000794033	0.0338885
ENSG00000196776	961	CD47	0.4911	7.88003	0.000807537	0.0338885
ENSG00000246922	390595	UBAP1L	-1.06218	1.40981	0.000807501	0.0338885
ENSG00000132963	51371	POMP	0.709497	6.46155	0.00081236	0.0338891
ENSG00000149635	128506	OCSTAMP	-1.80881	1.07599	0.000812603	0.0338891
ENSG00000119684	27030	MLH3	0.502533	4.46783	0.000821323	0.0340752
ENSG00000128699	94101	ORMDL1	0.474248	6.67512	0.000821803	0.0340752
ENSG00000174721	143282	FGFBP3	2.37113	-0.179429	0.000827076	0.0341953
ENSG00000185507	3665	IRF7	-1.51472	1.96957	0.000830195	0.0342259
ENSG00000108094	8453	CUL2	0.463013	6.51173	0.000840997	0.0343017
ENSG00000120438	6950	TCP1	0.425775	8.32381	0.00083952	0.0343017
ENSG00000149150	8501	SLC43A1	-0.611013	5.6022	0.000837406	0.0343017
ENSG00000168936	92305	TMEM129	-0.681809	3.74414	0.000841569	0.0343017
ENSG00000087266	6452	SH3BP2	-0.387195	6.61632	0.000859179	0.0345869
ENSG00000115816	10153	CEBPZ	0.420716	6.55452	0.000860091	0.0345869
ENSG00000115884	6382	SDC1	-0.512352	6.76926	0.0008702	0.0345869
ENSG00000124795	7913	DEK	0.963541	3.51293	0.000858399	0.0345869
ENSG00000133275	1455	CSNK1G2	-0.705276	5.24795	0.000863482	0.0345869
ENSG00000154589	23643	LY96	0.996025	3.19911	0.000862191	0.0345869
ENSG00000175040	9435	CHST2	0.488584	5.92941	0.000869508	0.0345869
ENSG00000176853	157769	FAM91A1	0.429285	6.86967	0.000855146	0.0345869
ENSG00000197670	#N/A	#N/A	-2.36051	-1.03291	0.000865793	0.0345869
ENSG00000114554	5361	PLXNA1	-1.7045	0.588468	0.000880457	0.0348981
ENSG00000096401	988	CDC5L	0.428238	7.60335	0.000889139	0.0350839
ENSG00000111276	1027	CDKN1B	0.642142	4.92524	0.000890021	0.0350839
ENSG00000111859	4739	NEDD9	-0.593871	3.70925	0.000898982	0.0353403
ENSG00000034152	5606	MAP2K3	-0.653354	5.95097	0.000903782	0.0354322
ENSG00000159692	1487	CTBP1	-0.573275	5.0098	0.000922845	0.0356932
ENSG00000173418	51126	NAA20	0.519809	6.4921	0.00092174	0.0356932
ENSG00000187601	28986	MAGEH1	-1.00022	2.51671	0.000913546	0.0356932
ENSG00000188643	140576	S100A16	-0.834039	3.49713	0.000920561	0.0356932
ENSG00000250251	353511	PKD1P6	-2.62818	-1.77839	0.000919962	0.0356932
ENSG00000125870	6629	SNRPB2	0.494702	6.59886	0.000928547	0.0357218
ENSG00000159055	54069	MIS18A	0.909496	4.90858	0.000927318	0.0357218
ENSG00000073905	#N/A	#N/A	-2.3964	-1.10523	0.000938988	0.0357953
ENSG00000086827	9183	ZW10	0.391302	6.98267	0.000937059	0.0357953
ENSG00000155115	112495	GTF3C6	0.76215	5.8326	0.000937576	0.0357953
ENSG00000156261	10694	CCT8	0.527484	8.85117	0.00094041	0.0357953
ENSG00000065183	10885	WDR3	0.405637	5.75069	0.000951968	0.0358558
ENSG00000073849	6480	ST6GAL1	-0.398674	9.99217	0.000948239	0.0358558
ENSG00000099958	91319	DERL3	-0.669686	6.29955	0.000945034	0.0358558
ENSG00000148468	221061	FAM171A1	-0.434232	5.76109	0.000949988	0.0358558
ENSG00000074370	489	ATP2A3	-0.55486	7.02996	0.000962436	0.0359113
ENSG00000076043	25996	REXO2	0.519657	6.45796	0.000956385	0.0359113
ENSG00000113532	7903	ST8SIA4	0.368818	7.57373	0.000959146	0.0359113
ENSG00000117448	10327	AKR1A1	-0.463678	7.08552	0.000963426	0.0359113
ENSG00000083312	3842	TNPO1	0.424083	8.77359	0.000971917	0.0361038
ENSG00000090013	645	BLVRB	-0.754664	5.5772	0.000973608	0.0361038
ENSG00000107362	51104	ABHD17B	0.598868	4.98097	0.000978769	0.0362019
ENSG00000118246	22868	FASTKD2	0.628911	5.77429	0.000982767	0.0362068
ENSG00000150787	5805	PTS	0.725945	5.10895	0.000983935	0.0362068
ENSG00000100364	23313	KIAA0930	-0.641192	5.9487	0.000987725	0.0362274
ENSG00000105656	8178	ELL	-0.644552	5.50776	0.000990081	0.0362274
ENSG00000108405	5023	P2RX1	-0.612822	5.20187	0.00099205	0.0362274
ENSG00000130224	57631	LRCH2	1.41422	0.93045	0.0010032	0.0365417
ENSG00000110696	10944	C11orf58	0.698748	6.56751	0.00100996	0.0366953
ENSG00000115286	374291	NDUFS7	-0.8794	4.253	0.00102008	0.0368307
ENSG00000158793	4817	NIT1	-0.645483	4.32432	0.00102137	0.0368307
ENSG00000181090	79813	EHMT1	-0.474789	5.36532	0.00101945	0.0368307
ENSG00000103257	8140	SLC7A5	-0.575775	8.95958	0.00102782	0.0369068
ENSG00000164105	8819	SAP30	0.621092	4.86908	0.00102861	0.0369068
ENSG00000197045	2764	GMFB	0.801597	5.87014	0.00103444	0.0370239
ENSG00000131650	79412	KREMEN2	-1.29656	1.34378	0.00104111	0.0370553
ENSG00000162415	57643	ZSWIM5	-1.33199	1.5744	0.0010475	0.0370553
ENSG00000169016	1876	E2F6	0.599682	4.44971	0.00105078	0.0370553
ENSG00000174276	741	ZNHIT2	-1.33009	1.38689	0.00105012	0.0370553
ENSG00000233276	2876	GPX1	-0.653273	6.39132	0.00103976	0.0370553
ENSG00000253797	9724	UTP14C	0.567536	4.67849	0.00104516	0.0370553
ENSG00000070367	10640	EXOC5	0.49989	6.42263	0.0010573	0.0371033
ENSG00000182162	286530	P2RY8	-0.494257	6.66373	0.00105632	0.0371033
ENSG00000213341	1147	CHUK	0.58216	6.82938	0.00106462	0.0372695
ENSG00000064651	6558	SLC12A2	0.477604	5.53686	0.00108175	0.0374242
ENSG00000100852	394	ARHGAP5	0.529465	6.38301	0.00108169	0.0374242
ENSG00000102189	8411	EEA1	0.817193	4.79068	0.00108166	0.0374242
ENSG00000114982	55683	KANSL3	-0.463957	6.24802	0.00108205	0.0374242
ENSG00000117899	23184	MESD	0.373635	6.80166	0.00107595	0.0374242
ENSG00000080345	55183	RIF1	0.477441	7.39481	0.00108921	0.0375816
ENSG00000131051	9584	RBM39	0.42645	7.7985	0.00110953	0.0381911
ENSG00000115758	4953	ODC1	0.349343	8.20151	0.00111402	0.0382544
ENSG00000160584	23387	SIK3	-0.482229	6.5835	0.00111955	0.0382615
ENSG00000213445	6494	SIPA1	-0.741284	3.54372	0.00111849	0.0382615
ENSG00000100664	1983	EIF5	0.337454	9.39811	0.00113299	0.0384638
ENSG00000109180	54940	OCIAD1	0.444778	7.33749	0.00113349	0.0384638
ENSG00000155304	6782	HSPA13	0.485178	6.63194	0.00112949	0.0384638
ENSG00000080986	10403	NDC80	0.519753	6.72703	0.00113841	0.03854
ENSG00000161888	147841	SPC24	-0.540391	5.08229	0.00114544	0.0385512
ENSG00000167920	147184	KRT10-AS1	1.7254	0.0252088	0.00114946	0.0385512
ENSG00000170684	162979	ZNF296	-0.968561	2.94427	0.00114172	0.0385512
ENSG00000181513	79777	ACBD4	-0.777881	3.55617	0.00114851	0.0385512
ENSG00000136108	26586	CKAP2	0.462819	7.71669	0.00115308	0.0385827
ENSG00000107949	56647	BCCIP	0.564801	6.65114	0.00116841	0.0388445
ENSG00000136051	23325	WASHC4	0.64184	5.62164	0.00117145	0.0388445
ENSG00000189108	26280	IL1RAPL2	-1.38466	0.174409	0.00116931	0.0388445
ENSG00000234176	3314	HSPA8P1	2.3031	-0.519205	0.00117171	0.0388445
ENSG00000053254	1112	FOXN3	-0.350871	7.47138	0.00118605	0.0388561
ENSG00000068137	79990	PLEKHH3	-1.06588	3.31233	0.00117764	0.0388561
ENSG00000069956	5597	MAPK6	0.455541	5.5844	0.00120556	0.0388561
ENSG00000111726	55907	CMAS	0.725007	3.29113	0.00120378	0.0388561
ENSG00000134864	87769	GGACT	1.21201	1.89492	0.00118149	0.0388561
ENSG00000148200	2649	NR6A1	-0.558004	4.7455	0.00120595	0.0388561
ENSG00000154188	284	ANGPT1	0.627124	3.94599	0.0012061	0.0388561
ENSG00000170088	201931	TMEM192	0.495162	5.56301	0.00119184	0.0388561
ENSG00000178685	84875	PARP10	-0.947699	2.46568	0.00119125	0.0388561
ENSG00000178694	63899	NSUN3	0.529757	4.41528	0.00119728	0.0388561
ENSG00000184792	23762	OSBP2	-0.791991	4.46986	0.0012032	0.0388561
ENSG00000188283	163087	ZNF383	0.971323	3.1895	0.00120716	0.0388561
ENSG00000204923	554251	FBXO48	-0.498681	4.93652	0.00118362	0.0388561
ENSG00000068724	57217	TTC7A	-0.758342	3.5824	0.00121467	0.0388619
ENSG00000071889	60343	FAM3A	-0.856098	3.26287	0.00121089	0.0388619
ENSG00000124787	10799	RPP40	0.65858	5.59215	0.00121545	0.0388619
ENSG00000117500	50999	TMED5	0.583223	8.36961	0.00122045	0.0389327
ENSG00000124383	10199	MPHOSPH10	0.599092	6.70304	0.00122578	0.0389327
ENSG00000125629	51141	INSIG2	0.691997	4.5097	0.00122555	0.0389327
ENSG00000094804	990	CDC6	0.335048	7.89682	0.00122922	0.038956
ENSG00000117133	80135	RPF1	0.753691	6.9635	0.00123687	0.0389887
ENSG00000138381	54529	ASNSD1	0.604633	5.95311	0.00123838	0.0389887
ENSG00000165480	221150	SKA3	0.512327	7.23537	0.00123709	0.0389887
ENSG00000069329	55737	VPS35	0.438606	7.44447	0.00125138	0.0392263
ENSG00000153936	9653	HS2ST1	-0.786402	4.1102	0.00125122	0.0392263
ENSG00000174840	201626	PDE12	0.453543	6.27565	0.0012547	0.0392449
ENSG00000143155	261726	TIPRL	0.492033	6.294	0.00125841	0.0392755
ENSG00000168246	92181	UBTD2	0.923751	2.76963	0.00126554	0.0393274
ENSG00000176399	63951	DMRTA1	1.69429	0.128508	0.0012637	0.0393274
ENSG00000120686	51569	UFM1	0.406479	6.92339	0.0012702	0.0393517
ENSG00000143977	6637	SNRPG	0.568365	5.9967	0.00127179	0.0393517
ENSG00000147400	1069	CETN2	0.602827	4.40857	0.0012884	0.0396947
ENSG00000224616	#N/A	#N/A	-1.50497	0.122321	0.00128591	0.0396947
ENSG00000134001	1965	EIF2S1	0.400815	7.7229	0.00129507	0.039747
ENSG00000162086	7627	ZNF75A	0.64817	4.26586	0.00129562	0.039747
ENSG00000126777	3895	KTN1	0.472076	6.70437	0.00130122	0.0398338
ENSG00000169288	65008	MRPL1	0.617272	4.93037	0.00131923	0.0402141
ENSG00000255529	81488	POLR2M	0.727439	4.78034	0.00131703	0.0402141
ENSG00000038210	55300	PI4K2B	0.762115	3.61671	0.00132483	0.0402593
ENSG00000058729	55781	RIOK2	0.836168	4.77651	0.00134872	0.0402593
ENSG00000104671	10671	DCTN6	0.807547	5.72827	0.00133877	0.0402593
ENSG00000107758	5532	PPP3CB	0.433516	6.7708	0.00133876	0.0402593
ENSG00000110057	81622	UNC93B1	-0.681914	4.34185	0.00133881	0.0402593
ENSG00000114503	22916	NCBP2	0.567632	5.52372	0.00135164	0.0402593
ENSG00000138182	9585	KIF20B	0.648118	6.46834	0.00133636	0.0402593
ENSG00000146701	4191	MDH2	-0.447709	9.78375	0.00134292	0.0402593
ENSG00000148229	54107	POLE3	0.340094	8.26601	0.00134748	0.0402593
ENSG00000163428	116064	LRRC58	0.563503	7.63959	0.00132743	0.0402593
ENSG00000188529	10772	SRSF10	0.406307	8.33321	0.00135429	0.0402593
ENSG00000254709	100423062	IGLL5	0.475832	6.847	0.00134745	0.0402593
ENSG00000090971	57106	NAT14	-1.79481	0.00462732	0.00138141	0.0403445
ENSG00000101966	331	XIAP	0.531597	6.09354	0.00136756	0.0403445
ENSG00000106355	23658	LSM5	0.807658	6.71564	0.00137256	0.0403445
ENSG00000144736	55164	SHQ1	0.454454	6.17069	0.00139513	0.0403445
ENSG00000145241	1060	CENPC	0.598912	6.10218	0.00139155	0.0403445
ENSG00000159618	221188	ADGRG5	-0.425379	5.80304	0.00138599	0.0403445
ENSG00000160991	80228	ORAI2	-0.580103	5.50687	0.00139486	0.0403445
ENSG00000164109	4085	MAD2L1	0.548361	6.16617	0.00138987	0.0403445
ENSG00000166260	1353	COX11	0.681941	5.48887	0.00139641	0.0403445
ENSG00000171208	81831	NETO2	0.50354	5.0256	0.00138101	0.0403445
ENSG00000175895	79666	PLEKHF2	0.56134	5.40853	0.00137603	0.0403445
ENSG00000178966	80010	RMI1	0.487456	5.98238	0.0013741	0.0403445
ENSG00000205765	285636	C5orf51	0.498357	7.15603	0.00138979	0.0403445
ENSG00000215301	1654	DDX3X	0.400958	7.82345	0.00138804	0.0403445
ENSG00000071553	537	ATP6AP1	-0.525875	6.80463	0.001406	0.040459
ENSG00000163249	151195	CCNYL1	0.619964	4.47121	0.00140378	0.040459
ENSG00000178537	788	SLC25A20	-0.527312	5.76981	0.00140937	0.0404751
ENSG00000117676	6195	RPS6KA1	-0.6423	5.51661	0.0014196	0.0404796
ENSG00000163811	23160	WDR43	0.363371	7.51401	0.00141891	0.0404796
ENSG00000184517	162239	ZFP1	0.568156	4.78833	0.00141341	0.0404796
ENSG00000196922	286101	ZNF252P	0.799092	2.95809	0.00142078	0.0404796
ENSG00000075089	64431	ACTR6	-2.0608	-1.80206	0.00144091	0.0408106
ENSG00000134186	55119	PRPF38B	0.462547	6.274	0.00143732	0.0408106
ENSG00000149100	10480	EIF3M	0.430101	7.99654	0.00143914	0.0408106
ENSG00000114209	11235	PDCD10	0.639447	7.11041	0.00145043	0.0409997
ENSG00000127022	821	CANX	0.297537	9.82935	0.00145492	0.0410097
ENSG00000155629	118788	PIK3AP1	0.52683	5.08521	0.00145724	0.0410097
ENSG00000163909	26508	HEYL	-1.01753	1.74148	0.00145934	0.0410097
ENSG00000167395	9726	ZNF646	-0.814953	3.32709	0.001468	0.0411728
ENSG00000079246	7520	XRCC5	0.289504	8.86845	0.00147779	0.0413584
ENSG00000116750	51377	UCHL5	0.686621	7.51219	0.00148271	0.0413584
ENSG00000166226	10576	CCT2	0.457908	7.60099	0.00148325	0.0413584
ENSG00000101400	6640	SNTA1	-0.827954	3.21541	0.00152123	0.041386
ENSG00000105983	64327	LMBR1	0.391549	7.04773	0.00151498	0.041386
ENSG00000108424	3837	KPNB1	0.294374	9.15349	0.00151612	0.041386
ENSG00000115275	7841	MOGS	-0.636691	4.78222	0.00152163	0.041386
ENSG00000132182	23225	NUP210	-0.505248	7.32714	0.00149157	0.041386
ENSG00000133641	91298	C12orf29	0.594151	5.95662	0.00151705	0.041386
ENSG00000162851	64216	TFB2M	0.580267	6.72131	0.00150484	0.041386
ENSG00000164221	153733	CCDC112	0.604117	5.22056	0.00150427	0.041386
ENSG00000164687	2171	FABP5	0.716085	5.22875	0.00150753	0.041386
ENSG00000187325	51616	TAF9B	0.490943	6.54497	0.00149232	0.041386
ENSG00000187522	51182	HSPA14	0.427972	6.55264	0.0015176	0.041386
ENSG00000198162	10905	MAN1A2	0.54574	7.39994	0.0015186	0.041386
ENSG00000198355	415116	PIM3	-0.645402	5.01372	0.0015075	0.041386
ENSG00000173511	7423	VEGFB	-0.713757	4.10898	0.00152761	0.0414702
ENSG00000124225	56937	PMEPA1	-0.592283	5.11904	0.00153511	0.0415955
ENSG00000171033	5569	PKIA	0.633388	5.02484	0.00154383	0.0417531
ENSG00000147604	6129	RPL7	0.488062	9.42348	0.00156294	0.0421116
ENSG00000161048	222236	NAPEPLD	0.519565	4.80645	0.0015601	0.0421116
ENSG00000067334	30836	DNTTIP2	0.547939	7.13787	0.00156825	0.0421757
ENSG00000012048	672	BRCA1	0.369517	7.22036	0.00163171	0.0422328
ENSG00000100055	27128	CYTH4	-0.694336	4.02258	0.00164208	0.0422328
ENSG00000100644	3091	HIF1A	0.403674	7.78324	0.00164376	0.0422328
ENSG00000104972	10859	LILRB1	-0.480054	6.27404	0.00161354	0.0422328
ENSG00000121621	81930	KIF18A	0.553402	5.92332	0.00159262	0.0422328
ENSG00000127995	64921	CASD1	0.638982	5.68194	0.0016429	0.0422328
ENSG00000135390	517	ATP5MC2	-0.485332	7.76846	0.00159678	0.0422328
ENSG00000137770	51496	CTDSPL2	0.45209	6.78915	0.00161159	0.0422328
ENSG00000140474	25989	ULK3	-0.567032	4.75766	0.0016316	0.0422328
ENSG00000141552	51529	ANAPC11	-0.636376	5.95147	0.00160449	0.0422328
ENSG00000143228	83540	NUF2	0.579246	6.99182	0.00159729	0.0422328
ENSG00000145362	287	ANK2	-1.99651	-0.427296	0.00163671	0.0422328
ENSG00000149577	51092	SIDT2	-0.641922	5.36047	0.00161294	0.0422328
ENSG00000155330	388272	C16orf87	0.611821	4.93623	0.00160732	0.0422328
ENSG00000159086	94104	PAXBP1	0.464554	5.88407	0.00162718	0.0422328
ENSG00000162607	7398	USP1	0.652555	6.40109	0.00159112	0.0422328
ENSG00000166801	63901	FAM111A	0.377108	6.92315	0.00162728	0.0422328
ENSG00000169490	83877	TM2D2	0.45595	6.17345	0.00162631	0.0422328
ENSG00000170298	284194	LGALS9B	-2.38946	-0.708225	0.00162861	0.0422328
ENSG00000177051	23403	FBXO46	-0.637158	4.27719	0.00163093	0.0422328
ENSG00000179921	151306	GPBAR1	-2.55787	-1.69093	0.00157916	0.0422328
ENSG00000183808	389677	RBM12B	0.645241	5.52093	0.00164283	0.0422328
ENSG00000198692	9086	EIF1AY	0.56704	6.27312	0.00160363	0.0422328
ENSG00000246089	100287015	MCPH1-DT	0.655528	2.82598	0.00161025	0.0422328
ENSG00000257267	10778	ZNF271P	0.559481	4.78387	0.00159899	0.0422328
ENSG00000102054	5931	RBBP7	0.361982	8.27235	0.00164888	0.0422889
ENSG00000137818	6176	RPLP1	-0.517885	10.6903	0.00166275	0.0425687
ENSG00000172115	54205	CYCS	0.625503	8.09144	0.00166638	0.042586
ENSG00000065150	3843	IPO5	0.30266	9.01393	0.00169089	0.0428672
ENSG00000079785	1653	DDX1	0.430301	7.11007	0.00168564	0.0428672
ENSG00000111530	55832	CAND1	0.462228	6.69611	0.00168906	0.0428672
ENSG00000137404	11270	NRM	-0.578685	5.19223	0.00169526	0.0428672
ENSG00000163214	90957	DHX57	0.437122	5.478	0.00169276	0.0428672
ENSG00000173610	10941	UGT2A1	2.92384	-0.962391	0.00169471	0.0428672
ENSG00000179104	160335	TMTC2	-0.435704	5.31301	0.00170127	0.0429436
ENSG00000160767	10712	FAM189B	-0.573816	4.64766	0.00170885	0.0430261
ENSG00000211592	3514	IGKC	-0.507826	13.9207	0.00171052	0.0430261
ENSG00000143457	55204	GOLPH3L	0.380698	6.3393	0.00171474	0.0430571
ENSG00000048405	168850	ZNF800	0.508201	6.95658	0.00171986	0.0431104
ENSG00000115233	10213	PSMD14	0.458235	7.71503	0.00172289	0.0431112
ENSG00000179627	100128927	ZBTB42	-2.09881	-0.394839	0.00172599	0.0431139
ENSG00000120071	284058	KANSL1	-0.334344	7.43979	0.00173377	0.0432331
ENSG00000186395	3858	KRT10	0.875349	3.68631	0.00175629	0.0437188
ENSG00000253626	143244	EIF5AL1	1.04819	2.31684	0.00176604	0.0438857
ENSG00000100243	1727	CYB5R3	-0.577854	5.97787	0.00177678	0.0439088
ENSG00000106633	2645	GCK	-1.54789	0.342378	0.00178223	0.0439088
ENSG00000135723	29109	FHOD1	-0.634821	5.59179	0.00178149	0.0439088
ENSG00000147526	6867	TACC1	0.343578	8.59404	0.00178151	0.0439088
ENSG00000155100	51633	OTUD6B	0.758774	5.39785	0.00177244	0.0439088
ENSG00000101132	5203	PFDN4	0.893439	4.91168	0.00179845	0.0441047
ENSG00000135617	84279	PRADC1	-0.545778	4.69059	0.00179938	0.0441047
ENSG00000176978	29952	DPP7	-1.02643	3.39263	0.0017993	0.0441047
ENSG00000023572	51022	GLRX2	0.782429	4.5135	0.00182274	0.0441222
ENSG00000072954	79041	TMEM38A	-0.584618	4.93196	0.00181441	0.0441222
ENSG00000101003	9837	GINS1	0.513907	6.67518	0.0018269	0.0441222
ENSG00000104756	54793	KCTD9	0.592981	5.55663	0.00180458	0.0441222
ENSG00000105677	10430	TMEM147	-0.50198	6.88538	0.00182769	0.0441222
ENSG00000131876	6627	SNRPA1	0.565951	7.4256	0.00182028	0.0441222
ENSG00000168958	56947	MFF	0.448338	6.6678	0.00181687	0.0441222
ENSG00000169738	51181	DCXR	-0.713527	6.01982	0.00181504	0.0441222
ENSG00000170759	3799	KIF5B	0.532766	7.32703	0.00180728	0.0441222
ENSG00000117143	6675	UAP1	0.354322	7.96372	0.00183812	0.0442615
ENSG00000147804	55630	SLC39A4	-0.817679	5.62559	0.00183961	0.0442615
ENSG00000096384	3326	HSP90AB1	0.292682	11.2567	0.00185106	0.0443884
ENSG00000105287	25865	PRKD2	-0.552232	6.73458	0.00185021	0.0443884
ENSG00000028839	9519	TBPL1	0.718791	5.08685	0.00185756	0.0443963
ENSG00000115091	10096	ACTR3	0.378835	8.22373	0.00185709	0.0443963
ENSG00000110958	10728	PTGES3	0.425835	8.47728	0.00187286	0.0444206
ENSG00000154723	522	ATP5PF	0.703774	7.40179	0.00186749	0.0444206
ENSG00000159579	89970	RSPRY1	0.37144	6.14999	0.00187401	0.0444206
ENSG00000188372	7784	ZP3	-0.863627	3.65096	0.00186526	0.0444206
ENSG00000248278	105371814	LOC105371814	-1.21549	0.858363	0.00187273	0.0444206
ENSG00000089006	27131	SNX5	0.34753	8.50452	0.00188794	0.0444578
ENSG00000095002	4436	MSH2	0.514774	6.30036	0.00188238	0.0444578
ENSG00000182087	91304	TMEM259	-0.645561	5.70909	0.00188513	0.0444578
ENSG00000231584	729234	FAHD2CP	-1.44636	1.43852	0.00188381	0.0444578
ENSG00000067167	23471	TRAM1	0.438557	10.6535	0.00189333	0.0445117
ENSG00000225648	155370	SBDSP1	0.572565	4.91903	0.0019017	0.0446356
ENSG00000083457	3682	ITGAE	0.441412	6.33161	0.00191115	0.0446549
ENSG00000090060	10914	PAPOLA	0.38649	8.26832	0.00195558	0.0446549
ENSG00000099330	79629	OCEL1	-0.678154	4.08642	0.0019123	0.0446549
ENSG00000108010	10539	GLRX3	0.499208	7.00558	0.00194762	0.0446549
ENSG00000112110	29074	MRPL18	0.369628	6.88356	0.00195578	0.0446549
ENSG00000117054	34	ACADM	0.53789	7.26552	0.00195781	0.0446549
ENSG00000126524	51119	SBDS	0.525569	6.63655	0.00192421	0.0446549
ENSG00000129128	60559	SPCS3	0.626075	8.81183	0.00192356	0.0446549
ENSG00000137955	5876	RABGGTB	0.426589	6.49751	0.00191911	0.0446549
ENSG00000142864	26135	SERBP1	0.37119	9.22932	0.00192781	0.0446549
ENSG00000145293	58478	ENOPH1	0.560747	6.13177	0.00195324	0.0446549
ENSG00000148688	10556	RPP30	0.501716	6.93395	0.00196149	0.0446549
ENSG00000163565	3428	IFI16	0.404896	8.44402	0.00192832	0.0446549
ENSG00000169139	7336	UBE2V2	0.697173	6.35067	0.00195762	0.0446549
ENSG00000174173	54931	TRMT10C	0.436296	5.44173	0.00195608	0.0446549
ENSG00000175348	56674	TMEM9B	0.461989	5.87181	0.00190891	0.0446549
ENSG00000181924	51287	COA4	0.374461	7.52084	0.00195784	0.0446549
ENSG00000198380	2673	GFPT1	0.361905	7.01891	0.00195396	0.0446549
ENSG00000198826	9824	ARHGAP11A	0.598265	6.59309	0.0019612	0.0446549
ENSG00000169446	93380	MMGT1	0.401879	7.39652	0.00197104	0.0448014
ENSG00000055044	51602	NOP58	0.480538	8.79594	0.00198046	0.0448033
ENSG00000120725	64374	SIL1	-0.702955	3.76521	0.0019787	0.0448033
ENSG00000156802	29028	ATAD2	0.391141	8.31061	0.00197852	0.0448033
ENSG00000132646	5111	PCNA	0.385125	9.00617	0.00199732	0.0449192
ENSG00000158296	64849	SLC13A3	-1.26113	1.03294	0.0019913	0.0449192
ENSG00000163950	7884	SLBP	0.326283	8.27096	0.00199795	0.0449192
ENSG00000198146	54989	ZNF770	0.426168	5.52409	0.00199807	0.0449192
ENSG00000173692	5707	PSMD1	0.340624	7.71231	0.00200175	0.0449317
ENSG00000164346	10412	NSA2	0.585784	7.8204	0.00202083	0.0452892
ENSG00000090612	10795	ZNF268	0.721974	3.60876	0.00204394	0.0454775
ENSG00000108384	5889	RAD51C	0.587908	5.54755	0.00204503	0.0454775
ENSG00000152443	284309	ZNF776	0.70008	3.73068	0.00203434	0.0454775
ENSG00000168283	648	BMI1	0.820451	5.97041	0.00204261	0.0454775
ENSG00000224730	#N/A	#N/A	0.923708	3.19466	0.00203641	0.0454775
ENSG00000124788	6310	ATXN1	-0.354624	6.91352	0.00205924	0.0456188
ENSG00000134265	8774	NAPG	0.423755	5.57893	0.00205998	0.0456188
ENSG00000146842	84928	TMEM209	0.643553	6.03787	0.00206407	0.0456188
ENSG00000234814	#N/A	#N/A	-1.00218	1.24165	0.00206115	0.0456188
ENSG00000134987	134430	WDR36	0.450252	7.31444	0.002076	0.0457475
ENSG00000197971	4155	MBP	-0.980426	2.09491	0.00207625	0.0457475
ENSG00000104973	81857	MED25	-0.733237	4.11326	0.00208961	0.0457629
ENSG00000113643	5917	RARS1	0.473953	6.40201	0.00208108	0.0457629
ENSG00000151414	140609	NEK7	0.579691	6.44287	0.00208524	0.0457629
ENSG00000152240	115106	HAUS1	0.531946	5.8418	0.00208967	0.0457629
ENSG00000075188	79023	NUP37	0.46223	5.86055	0.00209665	0.0457764
ENSG00000213676	1388	ATF6B	-0.56257	6.45133	0.00209661	0.0457764
ENSG00000138071	10097	ACTR2	0.406217	8.52635	0.00210125	0.045806
ENSG00000163618	8618	CADPS	0.361519	6.40522	0.00210437	0.045806
ENSG00000105854	5445	PON2	0.685272	5.05905	0.00211354	0.0458189
ENSG00000124496	55809	TRERF1	-0.421507	6.09283	0.00211452	0.0458189
ENSG00000164754	5885	RAD21	0.396981	7.58841	0.00210848	0.0458189
ENSG00000115310	57142	RTN4	0.434825	8.00202	0.00212223	0.0459168
ENSG00000080608	9933	PUM3	0.365011	6.93963	0.00212962	0.0459224
ENSG00000101004	22981	NINL	-2.07859	0.325351	0.00215562	0.0459224
ENSG00000105926	51678	PALS2	0.506607	6.18154	0.00213543	0.0459224
ENSG00000113522	10111	RAD50	0.399518	5.61433	0.00215451	0.0459224
ENSG00000120334	91687	CENPL	0.472389	5.37713	0.00213272	0.0459224
ENSG00000123989	79586	CHPF	-0.762351	4.57404	0.00214238	0.0459224
ENSG00000126814	57570	TRMT5	0.54632	4.91001	0.0021576	0.0459224
ENSG00000138668	3184	HNRNPD	0.46598	7.93197	0.0021543	0.0459224
ENSG00000167380	7769	ZNF226	0.747381	3.28357	0.00215115	0.0459224
ENSG00000173207	1163	CKS1B	0.377158	6.83199	0.00213368	0.0459224
ENSG00000213553	220717	RPLP0P6	-0.602488	5.25574	0.00214317	0.0459224
ENSG00000077152	29089	UBE2T	0.375052	8.10234	0.00217339	0.0460506
ENSG00000105669	11316	COPE	-0.659126	6.67652	0.00219195	0.0460506
ENSG00000112312	51053	GMNN	0.652611	7.43065	0.00219882	0.0460506
ENSG00000113312	7265	TTC1	0.503189	5.75616	0.00219297	0.0460506
ENSG00000117091	962	CD48	-2.16578	-0.314028	0.00218723	0.0460506
ENSG00000125817	1059	CENPB	-0.698573	3.7825	0.00217258	0.0460506
ENSG00000137996	8634	RTCA	0.542869	6.6598	0.00218132	0.0460506
ENSG00000175602	11007	CCDC85B	-1.32651	2.43347	0.00219883	0.0460506
ENSG00000183161	2188	FANCF	0.414378	5.05484	0.00218734	0.0460506
ENSG00000198791	29883	CNOT7	0.520149	7.50571	0.00218833	0.0460506
ENSG00000270975	#N/A	#N/A	1.07253	1.84024	0.00219088	0.0460506
ENSG00000166848	54386	TERF2IP	0.432671	6.18304	0.00220423	0.0460966
ENSG00000166848	105371348	LOC105371348	0.432671	6.18304	0.00220423	0.0460966
ENSG00000138778	1062	CENPE	0.624955	6.73267	0.00221427	0.0462394
ENSG00000120333	63931	MRPS14	0.436257	6.97641	0.00222576	0.0463191
ENSG00000125944	10236	HNRNPR	0.301731	8.30855	0.00222774	0.0463191
ENSG00000185246	55015	PRPF39	0.561647	5.41397	0.00222169	0.0463191
ENSG00000118515	6446	SGK1	0.385081	6.70367	0.00223492	0.0464013
ENSG00000009790	80342	TRAF3IP3	0.552669	4.31605	0.00225324	0.0465648
ENSG00000115415	6772	STAT1	0.378889	6.83537	0.00225571	0.0465648
ENSG00000125734	56927	GPR108	-0.588404	4.54255	0.00225389	0.0465648
ENSG00000147679	84294	UTP23	0.743142	4.95349	0.00225574	0.0465648
ENSG00000163104	56916	SMARCAD1	0.45191	6.35551	0.00225934	0.0465721
ENSG00000005175	79657	RPAP3	0.685671	5.66731	0.00229669	0.0467122
ENSG00000020129	23154	NCDN	-0.644583	4.91212	0.00228569	0.0467122
ENSG00000033100	54480	CHPF2	-0.592556	5.07677	0.00228538	0.0467122
ENSG00000075336	29090	TIMM21	0.526775	5.97433	0.00230185	0.0467122
ENSG00000116337	271	AMPD2	-0.574858	5.60415	0.00229181	0.0467122
ENSG00000119013	4709	NDUFB3	0.645842	7.16445	0.00228783	0.0467122
ENSG00000122482	84146	ZNF644	0.518658	6.78971	0.00229647	0.0467122
ENSG00000125148	4502	MT2A	-1.68194	4.78718	0.00229942	0.0467122
ENSG00000162702	23528	ZNF281	0.419726	5.91829	0.00227077	0.0467122
ENSG00000168724	134218	DNAJC21	0.476582	6.3328	0.00228721	0.0467122
ENSG00000177169	8408	ULK1	-1.4169	2.32821	0.00230103	0.0467122
ENSG00000242259	128977	C22orf39	-1.32517	0.72342	0.00230719	0.0467548
ENSG00000141480	409	ARRB2	-0.574915	6.65389	0.00231727	0.046893
ENSG00000162385	4116	MAGOH	0.565541	5.63587	0.00232459	0.0469092
ENSG00000277877	#N/A	#N/A	0.633476	3.87544	0.00232347	0.0469092
ENSG00000064012	841	CASP8	0.327325	7.74017	0.0023481	0.0470536
ENSG00000081154	57092	PCNP	0.509713	6.83749	0.00234421	0.0470536
ENSG00000119414	5537	PPP6C	0.317614	7.72708	0.00234188	0.0470536
ENSG00000143158	25874	MPC2	0.711529	5.80222	0.00234501	0.0470536
ENSG00000164975	6619	SNAPC3	0.524245	5.27182	0.00234038	0.0470536
ENSG00000163659	25976	TIPARP	0.460269	6.18394	0.00235289	0.047084
ENSG00000124762	1026	CDKN1A	-0.493525	4.68109	0.00235898	0.0471403
ENSG00000073060	949	SCARB1	-0.595862	6.10663	0.00238592	0.0471554
ENSG00000076554	7163	TPD52	-0.752147	4.60151	0.0023761	0.0471554
ENSG00000105968	94239	H2AZ2	0.41541	8.58442	0.00237429	0.0471554
ENSG00000112742	7272	TTK	0.614946	6.90565	0.00238923	0.0471554
ENSG00000115159	2820	GPD2	0.734209	3.88907	0.00238554	0.0471554
ENSG00000117625	55758	RCOR3	0.455994	5.83657	0.00238605	0.0471554
ENSG00000153989	116150	NUS1	0.379017	6.43045	0.00238673	0.0471554
ENSG00000228661	105376527	STIM1-AS1	-2.46565	-1.83445	0.00238592	0.0471554
ENSG00000257923	1523	CUX1	-0.381918	7.32513	0.00237051	0.0471554
ENSG00000071794	6596	HLTF	0.506413	7.3323	0.00240956	0.0472247
ENSG00000111142	10988	METAP2	0.575441	7.34169	0.00240703	0.0472247
ENSG00000129071	8930	MBD4	0.449503	6.41543	0.00239773	0.0472247
ENSG00000129932	83475	DOHH	-1.15359	2.26661	0.00241244	0.0472247
ENSG00000166557	23423	TMED3	-0.558953	5.86795	0.00240483	0.0472247
ENSG00000182362	54059	YBEY	0.493397	4.81073	0.00241093	0.0472247
ENSG00000115368	84128	WDR75	0.464512	7.1945	0.00243297	0.0474973
ENSG00000122299	29066	ZC3H7A	0.373503	6.6324	0.00243087	0.0474973
ENSG00000105321	26093	CCDC9	-0.824817	3.02428	0.002439	0.0475506
ENSG00000090238	83719	YPEL3	-0.748418	3.61075	0.00246872	0.0476322
ENSG00000106591	64983	MRPL32	0.589037	5.96684	0.00246156	0.0476322
ENSG00000116754	9295	SRSF11	0.327633	8.1731	0.00246967	0.0476322
ENSG00000130826	1736	DKC1	0.336939	8.05554	0.00246775	0.0476322
ENSG00000164329	167153	TENT2	0.41704	6.7315	0.00246007	0.0476322
ENSG00000168078	55872	PBK	0.542	6.51973	0.00245475	0.0476322
ENSG00000169826	55454	CSGALNACT2	0.409372	5.10249	0.00246373	0.0476322
ENSG00000183826	114781	BTBD9	-0.60579	3.93086	0.00245779	0.0476322
ENSG00000030582	2896	GRN	-0.758949	5.11443	0.00249008	0.0478973
ENSG00000204396	80737	VWA7	-1.1462	1.11585	0.00248752	0.0478973
ENSG00000163938	26354	GNL3	0.304314	8.10631	0.00250695	0.0481576
ENSG00000162704	10092	ARPC5	0.330826	8.28736	0.00251103	0.0481716
ENSG00000087586	6790	AURKA	0.355515	7.52861	0.00252113	0.0482323
ENSG00000121774	10657	KHDRBS1	0.324294	7.82051	0.00252044	0.0482323
ENSG00000137936	8412	BCAR3	-0.413953	5.84802	0.00252425	0.0482323
ENSG00000168159	149603	RNF187	-0.501687	5.89999	0.00253442	0.0482728
ENSG00000218739	100505876	CEBPZOS	0.585353	3.88373	0.00253121	0.0482728
ENSG00000225697	65010	SLC26A6	-0.982821	3.49146	0.00253644	0.0482728
ENSG00000178821	339456	TMEM52	-1.98693	-0.323026	0.00254171	0.0483093
ENSG00000163527	201595	STT3B	0.476496	8.47682	0.00255193	0.0483756
ENSG00000198887	23137	SMC5	0.484017	6.72356	0.00254964	0.0483756
ENSG00000149231	79780	CCDC82	0.684709	5.1461	0.00255639	0.0483965
ENSG00000177000	4524	MTHFR	-1.06449	2.905	0.00257499	0.0486845
ENSG00000108256	57532	NUFIP2	0.355765	7.99731	0.00258914	0.0488879
ENSG00000133318	10313	RTN3	0.342362	8.68192	0.00259751	0.0489175
ENSG00000177485	10009	ZBTB33	0.438939	5.8997	0.00259719	0.0489175
ENSG00000177728	9772	TMEM94	-0.772916	4.94811	0.0026199	0.0492746
ENSG00000088356	81572	PDRG1	0.599732	3.72368	0.00262461	0.0492988
ENSG00000109971	3312	HSPA8	0.427518	12.0186	0.00263726	0.0493844
ENSG00000139505	9107	MTMR6	0.427654	5.88819	0.00263878	0.0493844
ENSG00000172239	10605	PAIP1	0.342834	6.55162	0.00264289	0.0493844
ENSG00000204592	3133	HLA-E	-0.442736	7.58925	0.00264234	0.0493844
ENSG00000109133	55161	TMEM33	0.375476	7.36241	0.00265355	0.049391
ENSG00000129968	81926	ABHD17A	-0.611231	3.73874	0.00265297	0.049391
ENSG00000164815	5001	ORC5	0.563253	7.17551	0.00264901	0.049391
ENSG00000116752	10286	BCAS2	0.468999	7.29686	0.00266387	0.049519
ENSG00000174953	170506	DHX36	0.431975	6.65342	0.00267459	0.0496541
ENSG00000128989	10776	ARPP19	0.39443	8.79271	0.00268243	0.0497187
ENSG00000135334	55122	AKIRIN2	0.416919	5.81376	0.00268497	0.0497187
ENSG00000062822	5424	POLD1	-0.679425	5.10477	0.00270457	0.0499529
ENSG00000174628	124152	IQCK	-1.36492	0.329354	0.00270118	0.0499529
ENSG00000006659	56891	LGALS14	0.812779	3.41598	0.00271333	0.0500396
ENSG00000060656	10076	PTPRU	-1.42385	0.928987	0.00271969	0.0500396
ENSG00000168522	2339	FNTA	0.489412	5.7673	0.00271802	0.0500396
ENSG00000108828	10493	VAT1	-0.807317	3.1352	0.0027414	0.0500549
ENSG00000116574	58480	RHOU	0.428482	5.25103	0.00273273	0.0500549
ENSG00000130741	1968	EIF2S3	0.311346	8.39445	0.00273852	0.0500549
ENSG00000136161	1102	RCBTB2	0.473244	5.73204	0.00273906	0.0500549
ENSG00000143870	10130	PDIA6	0.323246	7.8211	0.00272761	0.0500549
ENSG00000198890	55170	PRMT6	0.641425	5.4921	0.00273228	0.0500549
ENSG00000184990	10572	SIVA1	-0.604503	4.13629	0.00274851	0.0501212
ENSG00000130150	158747	MOSPD2	0.50315	5.05806	0.00276283	0.0503184
ENSG00000127989	7978	MTERF1	0.568209	5.67126	0.00277066	0.0503974
ENSG00000011009	11313	LYPLA2	-0.715966	4.45471	0.00277904	0.050486
ENSG00000099194	6319	SCD	-0.333217	9.67225	0.00279162	0.050523
ENSG00000153147	8467	SMARCA5	0.544699	6.75259	0.00278923	0.050523
ENSG00000175305	9134	CCNE2	0.561366	4.93248	0.00278594	0.050523
ENSG00000186716	613	BCR	-0.602224	6.72392	0.0028014	0.0506363
ENSG00000041357	5685	PSMA4	0.506094	6.45069	0.00282935	0.0510142
ENSG00000230424	101927895	EMC1-AS1	0.654597	3.79857	0.0028294	0.0510142
ENSG00000170144	220988	HNRNPA3	0.407232	7.02314	0.00283337	0.051022
ENSG00000163507	57650	CIP2A	0.456085	7.01316	0.00285561	0.0513582
ENSG00000172795	167227	DCP2	0.415241	6.60386	0.00286278	0.0513951
ENSG00000187147	55182	RNF220	-1.07166	1.41978	0.00286481	0.0513951
ENSG00000149196	51501	HIKESHI	0.501832	5.94496	0.00286921	0.05141
ENSG00000174851	10897	YIF1A	-0.698299	3.83769	0.00289535	0.0518138
ENSG00000100359	27352	SGSM3	-0.739585	4.38111	0.00289986	0.0518301
ENSG00000172731	55222	LRRC20	-0.573314	4.54213	0.0029095	0.0519378
ENSG00000165417	2957	GTF2A1	0.434815	6.85059	0.00291592	0.051988
ENSG00000106546	196	AHR	0.919934	2.55455	0.00293017	0.0521314
ENSG00000188186	389541	LAMTOR4	-0.586872	5.39085	0.00293122	0.0521314
ENSG00000227615	#N/A	#N/A	-0.865238	3.88174	0.00293819	0.0521909
ENSG00000064102	55726	INTS13	0.41036	5.5199	0.00294815	0.0522147
ENSG00000071564	6929	TCF3	-0.444282	6.82158	0.00295404	0.0522147
ENSG00000143384	4170	MCL1	0.346087	7.84048	0.0029504	0.0522147
ENSG00000143384	574406	ADAMTSL4-AS1	0.346087	7.84048	0.0029504	0.0522147
ENSG00000155097	528	ATP6V1C1	0.368253	6.9881	0.00295134	0.0522147
ENSG00000163743	25898	RCHY1	0.569861	5.18682	0.0029586	0.0522311
ENSG00000012817	8284	KDM5D	-0.331401	6.50332	0.00299426	0.052283
ENSG00000069275	64710	NUCKS1	0.324004	8.04472	0.00298923	0.052283
ENSG00000079819	2037	EPB41L2	0.357555	7.82779	0.00296547	0.052283
ENSG00000101343	51340	CRNKL1	0.429169	6.37708	0.00297506	0.052283
ENSG00000108468	10951	CBX1	0.427404	5.47367	0.00299746	0.052283
ENSG00000129810	151648	SGO1	0.48249	6.07788	0.00297064	0.052283
ENSG00000138430	29789	OLA1	0.355047	7.66997	0.00299788	0.052283
ENSG00000163170	388962	BOLA3	0.443644	6.21285	0.00299083	0.052283
ENSG00000187954	50626	CYHR1	-0.763889	3.52525	0.00298562	0.052283
ENSG00000232119	28985	MCTS1	0.457269	7.64788	0.00298257	0.052283
ENSG00000157456	9133	CCNB2	0.357996	7.04597	0.00300961	0.0524241
ENSG00000133019	1131	CHRM3	-0.301948	7.07049	0.00301792	0.0524418
ENSG00000135974	79074	C2orf49	0.477016	5.64876	0.00301483	0.0524418
ENSG00000005801	7748	ZNF195	0.436779	6.65559	0.00303867	0.0525645
ENSG00000087302	51637	RTRAF	0.533564	7.45718	0.00304744	0.0525645
ENSG00000108061	8036	SHOC2	0.488252	5.67078	0.0030603	0.0525645
ENSG00000113649	10915	TCERG1	0.343604	7.57631	0.00303712	0.0525645
ENSG00000116161	27101	CACYBP	0.44461	8.72169	0.00306013	0.0525645
ENSG00000123545	29078	NDUFAF4	0.466968	7.45647	0.00304903	0.0525645
ENSG00000138592	9101	USP8	0.378476	6.38351	0.00306102	0.0525645
ENSG00000141096	64180	DPEP3	-0.66627	5.3916	0.00304537	0.0525645
ENSG00000154429	126731	CCSAP	0.573351	4.80157	0.00305387	0.0525645
ENSG00000197712	92689	FAM114A1	-0.847387	3.07419	0.00306151	0.0525645
ENSG00000106460	54664	TMEM106B	0.561953	5.74375	0.00307197	0.0526812
ENSG00000113558	6500	SKP1	0.606827	6.1656	0.00309408	0.0528225
ENSG00000119953	10285	SMNDC1	0.519013	6.5744	0.00309489	0.0528225
ENSG00000126261	10054	UBA2	0.312053	8.54609	0.00308794	0.0528225
ENSG00000153201	5903	RANBP2	0.366976	7.64837	0.00308783	0.0528225
ENSG00000123728	57826	RAP2C	0.545806	5.14086	0.00312437	0.0531364
ENSG00000133657	79572	ATP13A3	0.384522	9.39566	0.00312402	0.0531364
ENSG00000168116	57691	KIAA1586	0.614603	4.61932	0.00312325	0.0531364
ENSG00000182196	51329	ARL6IP4	-0.594831	4.04824	0.00313548	0.0532625
ENSG00000160679	26097	CHTOP	0.355143	6.98501	0.00315242	0.053487
ENSG00000103489	64131	XYLT1	-0.385379	6.64953	0.00315947	0.0535436
ENSG00000024526	55635	DEPDC1	0.604862	7.72361	0.00319254	0.0535848
ENSG00000053900	29945	ANAPC4	0.528579	5.04686	0.00317687	0.0535848
ENSG00000071994	5134	PDCD2	0.375098	6.29714	0.00318884	0.0535848
ENSG00000122643	51251	NT5C3A	0.50807	6.60647	0.00316915	0.0535848
ENSG00000133112	7178	TPT1	0.676128	9.28772	0.00318314	0.0535848
ENSG00000168259	7266	DNAJC7	0.299684	7.39335	0.00319542	0.0535848
ENSG00000170802	3344	FOXN2	0.587952	6.66854	0.00318815	0.0535848
ENSG00000198624	26112	CCDC69	-0.483872	5.8884	0.00319097	0.0535848
ENSG00000221886	63920	ZBED8	0.738857	2.24549	0.00317805	0.0535848
ENSG00000181408	2837	UTS2R	-1.33972	2.00799	0.00320673	0.0537117
ENSG00000111371	81539	SLC38A1	0.370609	9.42112	0.00321705	0.0538221
ENSG00000101856	10857	PGRMC1	0.41526	7.29408	0.00325003	0.0540239
ENSG00000108187	64081	PBLD	-1.23868	0.6743	0.00325165	0.0540239
ENSG00000158089	79623	GALNT14	-3.00897	-1.33885	0.00325162	0.0540239
ENSG00000170242	55031	USP47	0.46083	5.40328	0.00323605	0.0540239
ENSG00000171530	6902	TBCA	0.483824	7.41197	0.00324582	0.0540239
ENSG00000183431	10946	SF3A3	0.294786	8.01734	0.00324966	0.0540239
ENSG00000198087	23607	CD2AP	0.513667	6.39374	0.00325895	0.0540827
ENSG00000092621	26227	PHGDH	-0.46004	6.26541	0.00329089	0.05455
ENSG00000228314	54055	CYP4F29P	-0.968756	1.92175	0.00329716	0.0545909
ENSG00000198862	26046	LTN1	0.458465	6.76978	0.00330564	0.0546684
ENSG00000228350	102724368	LINC02585	1.66424	0.259105	0.00331726	0.0547977
ENSG00000231721	378805	LINC-PINT	-0.41271	5.88947	0.00332377	0.0548421
ENSG00000177733	10949	HNRNPA0	0.376131	6.38218	0.00333929	0.0550351
ENSG00000100154	23331	TTC28	-0.502459	5.29862	0.003352	0.0551184
ENSG00000171044	286046	XKR6	-0.456176	5.52394	0.00335114	0.0551184
ENSG00000091844	26575	RGS17	1.18622	0.8903	0.0033661	0.055161
ENSG00000132953	64328	XPO4	0.348882	7.48435	0.00336407	0.055161
ENSG00000226499	#N/A	#N/A	-2.16064	-1.48053	0.00336215	0.055161
ENSG00000010361	80199	FUZ	-0.71008	3.44927	0.00337644	0.0552578
ENSG00000141503	50488	MINK1	-0.62427	4.75942	0.00338352	0.0552578
ENSG00000164924	7534	YWHAZ	0.377913	10.1017	0.00338028	0.0552578
ENSG00000077147	56889	TM9SF3	0.409035	7.56405	0.00339805	0.0554321
ENSG00000175573	83638	C11orf68	-0.890477	2.12464	0.0034024	0.0554403
ENSG00000134375	10440	TIMM17A	0.47948	6.44546	0.00341895	0.055647
ENSG00000167384	7733	ZNF180	0.568031	3.93033	0.00343647	0.0558688
ENSG00000100290	638	BIK	-1.04798	2.27225	0.00345218	0.0559347
ENSG00000172469	79694	MANEA	0.545506	7.92218	0.00344979	0.0559347
ENSG00000175567	7351	UCP2	-0.512205	6.86246	0.00344916	0.0559347
ENSG00000113368	4001	LMNB1	0.286816	7.8055	0.00346007	0.0559994
ENSG00000095794	1390	CREM	0.418347	5.13725	0.00349195	0.0560157
ENSG00000101187	28231	SLCO4A1	-0.544704	5.64069	0.00348261	0.0560157
ENSG00000143702	9859	CEP170	0.456378	5.02313	0.00348273	0.0560157
ENSG00000143702	645455	CEP170P1	0.456378	5.02313	0.00348273	0.0560157
ENSG00000143727	52	ACP1	0.332316	7.71006	0.00348613	0.0560157
ENSG00000163946	23272	TASOR	0.396135	7.09772	0.00346954	0.0560157
ENSG00000171105	3643	INSR	-0.448673	6.58612	0.00349222	0.0560157
ENSG00000184232	220323	OAF	-0.658048	4.13969	0.00346542	0.0560157
ENSG00000186130	10773	ZBTB6	0.64356	4.9388	0.00349165	0.0560157
ENSG00000181450	339500	ZNF678	0.774987	2.45925	0.00351126	0.0561334
ENSG00000183735	29110	TBK1	0.696737	5.23876	0.00350762	0.0561334
ENSG00000186153	51741	WWOX	-0.599927	4.41347	0.00350473	0.0561334
ENSG00000039650	11284	PNKP	-0.725042	3.61279	0.00352468	0.0562229
ENSG00000079101	27098	CLUL1	2.166	-0.660408	0.00352318	0.0562229
ENSG00000140259	4236	MFAP1	0.421794	6.21574	0.00353462	0.0563191
ENSG00000151835	26278	SACS	0.456554	6.43634	0.00355075	0.0563929
ENSG00000196369	647135	SRGAP2B	-0.796046	2.96786	0.00354991	0.0563929
ENSG00000197858	8733	GPAA1	-0.746473	5.19631	0.00355101	0.0563929
ENSG00000169495	203100	HTRA4	-2.30751	-1.93518	0.00355898	0.0564571
ENSG00000145780	56929	FEM1C	0.56207	5.00186	0.00357308	0.056494
ENSG00000164168	55751	TMEM184C	0.464523	5.57568	0.00356564	0.056494
ENSG00000173915	84833	ATP5MK	0.438521	7.77409	0.00357143	0.056494
ENSG00000023516	11215	AKAP11	0.448353	6.03952	0.00358679	0.0565243
ENSG00000076928	9138	ARHGEF1	-0.574192	5.75983	0.00358029	0.0565243
ENSG00000076928	100505585	LOC100505585	-0.574192	5.75983	0.00358029	0.0565243
ENSG00000105325	51343	FZR1	-0.848298	3.7619	0.00358657	0.0565243
ENSG00000037042	27175	TUBG2	-0.544992	5.10887	0.00361812	0.0567245
ENSG00000077943	8516	ITGA8	-0.712808	3.26276	0.00361047	0.0567245
ENSG00000106211	3315	HSPB1	-0.516488	7.78891	0.00364316	0.0567245
ENSG00000110717	4728	NDUFS8	-0.563658	6.16727	0.00363415	0.0567245
ENSG00000111554	56890	MDM1	0.440891	5.86442	0.00365074	0.0567245
ENSG00000114120	55186	SLC25A36	0.480045	7.02989	0.00362762	0.0567245
ENSG00000122873	55847	CISD1	0.47428	6.14813	0.00363936	0.0567245
ENSG00000128059	5471	PPAT	0.483527	6.71133	0.00362818	0.0567245
ENSG00000155096	51582	AZIN1	0.480484	8.00164	0.0036472	0.0567245
ENSG00000163655	8833	GMPS	0.382058	6.83925	0.00364093	0.0567245
ENSG00000187118	152100	CMC1	-0.524521	4.99241	0.00363454	0.0567245
ENSG00000188452	375298	CERKL	0.396752	7.29635	0.00361847	0.0567245
ENSG00000267270	100130522	PARD6G-AS1	-1.13549	1.65569	0.00364992	0.0567245
ENSG00000141376	54828	BCAS3	-0.516442	4.43729	0.00366118	0.0568253
ENSG00000092140	55632	G2E3	0.668042	5.98204	0.00366701	0.0568544
ENSG00000117597	27042	UTP25	0.33482	6.26524	0.00367382	0.0568971
ENSG00000167513	81620	CDT1	-0.685178	5.56879	0.00367767	0.0568971
ENSG00000064763	55711	FAR2	0.90853	2.06901	0.00369417	0.057038
ENSG00000118193	9928	KIF14	0.426288	6.53204	0.00370248	0.057038
ENSG00000127528	10365	KLF2	-0.831998	3.31169	0.00369999	0.057038
ENSG00000153140	1070	CETN3	0.597824	4.65892	0.00370264	0.057038
ENSG00000137216	55362	TMEM63B	-0.893065	3.174	0.00370932	0.0570427
ENSG00000150768	1737	DLAT	0.308221	7.67302	0.00371483	0.0570427
ENSG00000183751	10607	TBL3	-0.642234	4.18171	0.00371237	0.0570427
ENSG00000136938	10541	ANP32B	0.362245	9.16759	0.00372125	0.0570605
ENSG00000156011	23362	PSD3	-2.09692	-0.913074	0.00372392	0.0570605
ENSG00000100027	29799	YPEL1	-1.27602	1.28812	0.00372808	0.0570635
ENSG00000205581	3150	HMGN1	0.431484	7.11093	0.00373539	0.0571146
ENSG00000067066	6672	SP100	0.36445	6.73106	0.00376501	0.0571423
ENSG00000130475	23149	FCHO1	-0.668432	3.42214	0.00376118	0.0571423
ENSG00000138594	29766	TMOD3	0.415379	5.22913	0.00376085	0.0571423
ENSG00000138594	112268148	LOC112268148	0.415379	5.22913	0.00376085	0.0571423
ENSG00000162066	51005	AMDHD2	-1.12786	1.30897	0.00375248	0.0571423
ENSG00000162604	83941	TM2D1	0.377187	5.911	0.00374912	0.0571423
ENSG00000178764	22882	ZHX2	-0.555781	3.48069	0.00376242	0.0571423
ENSG00000198015	28977	MRPL42	0.555958	6.7543	0.00376281	0.0571423
ENSG00000090006	8425	LTBP4	-0.699593	3.82174	0.00378455	0.0572577
ENSG00000173581	29903	CCDC106	-0.751302	3.94975	0.00378263	0.0572577
ENSG00000189060	3005	H1-0	-0.402011	4.8971	0.00378253	0.0572577
ENSG00000145029	84276	NICN1	-0.857205	3.87569	0.00379546	0.0572855
ENSG00000237301	#N/A	#N/A	-2.36309	-1.31885	0.00379216	0.0572855
ENSG00000277258	7703	PCGF2	-0.813425	3.3228	0.00379833	0.0572855
ENSG00000174684	11041	B4GAT1	-1.84806	1.66829	0.00382467	0.0576224
ENSG00000144674	2803	GOLGA4	0.41889	6.81254	0.00383323	0.057691
ENSG00000017260	27032	ATP2C1	0.43444	5.85427	0.00383801	0.057699
ENSG00000104131	8669	EIF3J	0.478181	6.46238	0.0038458	0.057699
ENSG00000163714	23350	U2SURP	0.340718	8.24318	0.00384492	0.057699
ENSG00000206053	90861	JPT2	0.296447	7.01659	0.00385892	0.0578356
ENSG00000138777	27068	PPA2	0.378995	6.60183	0.00386607	0.0578825
ENSG00000149554	1111	CHEK1	0.312249	7.95249	0.00388084	0.0580432
ENSG00000167196	26263	FBXO22	0.418122	5.40689	0.00389798	0.0582389
ENSG00000180879	6748	SSR4	-0.516962	8.08376	0.00390634	0.0583033
ENSG00000166436	9866	TRIM66	-0.471014	4.41376	0.00391298	0.058342
ENSG00000065357	1606	DGKA	0.369281	6.66074	0.00395355	0.0583835
ENSG00000108561	708	C1QBP	0.366304	8.3391	0.00394785	0.0583835
ENSG00000114487	27136	MORC1	0.675974	3.72477	0.00396035	0.0583835
ENSG00000122591	84668	FAM126A	0.43535	6.44168	0.00396469	0.0583835
ENSG00000124422	23326	USP22	-0.366207	7.04985	0.00392817	0.0583835
ENSG00000132692	63827	BCAN	-0.551939	4.75131	0.00393814	0.0583835
ENSG00000138442	55759	WDR12	0.336034	6.74989	0.00392705	0.0583835
ENSG00000139496	9818	NUP58	0.370381	7.02748	0.00393574	0.0583835
ENSG00000155636	129831	RBM45	0.513812	4.51239	0.00396737	0.0583835
ENSG00000160741	200186	CRTC2	-0.587389	5.05319	0.00393786	0.0583835
ENSG00000170860	27258	LSM3	0.497513	8.58322	0.00395788	0.0583835
ENSG00000179021	285237	C3orf38	0.470558	5.25896	0.00396852	0.0583835
ENSG00000237276	#N/A	#N/A	-0.928139	1.81002	0.00395377	0.0583835
ENSG00000065135	2773	GNAI3	0.446488	7.23326	0.00397911	0.0584795
ENSG00000160695	55823	VPS11	-0.444975	6.06905	0.0039877	0.0584863
ENSG00000165997	221079	ARL5B	0.620727	5.92641	0.00398556	0.0584863
ENSG00000248092	#N/A	#N/A	0.488879	5.45403	0.00399934	0.0585973
ENSG00000028203	55591	VEZT	0.338966	6.34885	0.00405261	0.058602
ENSG00000069020	375449	MAST4	-0.413598	5.21248	0.00405003	0.058602
ENSG00000071243	54556	ING3	0.460865	5.30484	0.00404248	0.058602
ENSG00000109332	7323	UBE2D3	0.296124	9.3299	0.00403765	0.058602
ENSG00000110455	84680	ACCS	-1.05814	2.26336	0.00405118	0.058602
ENSG00000154582	6921	ELOC	0.526539	8.15765	0.00401429	0.058602
ENSG00000156469	51001	MTERF3	0.472157	5.69577	0.00403005	0.058602
ENSG00000156531	84295	PHF6	0.375595	6.94162	0.00404834	0.058602
ENSG00000164930	8323	FZD6	0.485353	5.29887	0.00404679	0.058602
ENSG00000167840	7775	ZNF232	0.4163	5.97085	0.00401966	0.058602
ENSG00000171262	283742	FAM98B	0.444575	4.77037	0.00404788	0.058602
ENSG00000223773	401577	CD99P1	-0.677434	2.82224	0.00401368	0.058602
ENSG00000229503	100129141	RPL21P37	-2.22329	-0.411642	0.00400784	0.058602
ENSG00000113163	10087	CERT1	0.404789	5.84642	0.00406153	0.058672
ENSG00000128000	163131	ZNF780B	0.471327	4.67043	0.00408056	0.0588877
ENSG00000119705	81892	SLIRP	0.602534	6.4029	0.00410849	0.0590636
ENSG00000140743	1039	CDR2	0.287755	6.60975	0.00410736	0.0590636
ENSG00000141968	7409	VAV1	-0.459084	6.57769	0.00410106	0.0590636
ENSG00000219607	648791	PPP1R3G	-0.759218	3.52198	0.00410917	0.0590636
ENSG00000129515	58533	SNX6	0.507545	6.17312	0.00411582	0.0590887
ENSG00000138629	84993	UBL7	-0.522084	5.65828	0.00413144	0.0590887
ENSG00000150316	51503	CWC15	0.368371	7.55057	0.00412526	0.0590887
ENSG00000198039	10793	ZNF273	0.549837	4.49991	0.00412465	0.0590887
ENSG00000213654	63940	GPSM3	-0.824817	3.13111	0.00412795	0.0590887
ENSG00000112996	10884	MRPS30	0.448362	6.11542	0.00414037	0.0590989
ENSG00000186951	5465	PPARA	-0.47611	4.76718	0.00413929	0.0590989
ENSG00000064687	10347	ABCA7	-0.632132	3.81154	0.00416562	0.0591075
ENSG00000122778	57670	KIAA1549	-0.44196	6.98452	0.00416245	0.0591075
ENSG00000178951	51341	ZBTB7A	-0.567693	4.34426	0.00414747	0.0591075
ENSG00000182220	10159	ATP6AP2	0.493726	6.23106	0.00416206	0.0591075
ENSG00000213066	11116	CEP43	0.580882	4.96286	0.00416038	0.0591075
ENSG00000239559	#N/A	#N/A	1.64042	0.29387	0.00415333	0.0591075
ENSG00000070081	4925	NUCB2	0.537711	5.89728	0.00420372	0.0593103
ENSG00000106560	26157	GIMAP2	0.524922	4.01722	0.00419108	0.0593103
ENSG00000135002	55312	RFK	0.579268	4.77094	0.00420299	0.0593103
ENSG00000138160	3832	KIF11	0.381017	7.26124	0.00420565	0.0593103
ENSG00000143033	22823	MTF2	0.440563	6.5343	0.00419885	0.0593103
ENSG00000164091	80335	WDR82	0.283581	7.20127	0.00418784	0.0593103
ENSG00000206337	10866	HCP5	-0.463292	5.23874	0.00420877	0.0593103
ENSG00000014123	23376	UFL1	0.419673	6.6438	0.00424869	0.0594616
ENSG00000115947	5000	ORC4	0.55765	5.77521	0.00422524	0.0594616
ENSG00000119318	5887	RAD23B	0.273417	8.40979	0.00424521	0.0594616
ENSG00000143147	23432	GPR161	-2.08495	-1.20697	0.00424519	0.0594616
ENSG00000171202	84233	TMEM126A	0.483951	6.5958	0.00425257	0.0594616
ENSG00000177076	340485	ACER2	-0.783349	2.60758	0.00424382	0.0594616
ENSG00000206077	653082	ZDHHC11B	-2.31083	-2.01066	0.00423217	0.0594616
ENSG00000233913	389342	RPL10P9	-1.00198	1.83965	0.00425008	0.0594616
ENSG00000104957	81576	YJU2B	-0.648635	3.6707	0.00427325	0.0595521
ENSG00000107518	26033	ATRNL1	-1.60579	0.621384	0.00427974	0.0595521
ENSG00000114573	523	ATP6V1A	0.305936	7.38447	0.0042743	0.0595521
ENSG00000145990	54438	GFOD1	-0.450734	5.10625	0.00427714	0.0595521
ENSG00000197170	5718	PSMD12	0.591849	6.38442	0.00426617	0.0595521
ENSG00000141378	51651	PTRH2	0.336998	6.46863	0.00428686	0.0595611
ENSG00000158985	56990	CDC42SE2	0.401394	6.77398	0.00428866	0.0595611
ENSG00000117906	5955	RCN2	0.633151	5.91103	0.00431405	0.0598559
ENSG00000181830	55343	SLC35C1	-0.559191	4.69683	0.00433543	0.0600368
ENSG00000197329	57162	PELI1	0.402974	6.32799	0.00433248	0.0600368
ENSG00000005469	54677	CROT	0.535054	4.39585	0.00434581	0.0601225
ENSG00000039523	79567	RIPOR1	-1.61243	0.299472	0.00436953	0.0603927
ENSG00000164040	10424	PGRMC2	0.484208	5.68529	0.00437407	0.0603974
ENSG00000167792	4723	NDUFV1	-0.481522	6.63011	0.00438057	0.0604291
ENSG00000131584	116983	ACAP3	-0.911262	2.60074	0.00438721	0.0604629
ENSG00000064601	5476	CTSA	-0.543944	5.89168	0.0044065	0.0605207
ENSG00000145016	9711	RUBCN	-0.472392	6.0468	0.00440762	0.0605207
ENSG00000158711	2005	ELK4	0.292814	6.77994	0.00440823	0.0605207
ENSG00000187688	51393	TRPV2	-0.513026	5.3511	0.00439887	0.0605207
ENSG00000211673	#N/A	#N/A	-0.965847	2.51962	0.00441478	0.0605528
ENSG00000011523	23177	CEP68	-1.32382	1.15115	0.00446093	0.0609208
ENSG00000101773	5932	RBBP8	0.439979	7.26483	0.00445314	0.0609208
ENSG00000108306	84961	FBXL20	-0.407018	5.55939	0.0044522	0.0609208
ENSG00000116670	10459	MAD2L2	-0.577165	6.37801	0.00445696	0.0609208
ENSG00000118596	9194	SLC16A7	0.489723	7.27323	0.00447578	0.0609208
ENSG00000118894	196483	EEF2KMT	-0.550489	4.09778	0.00447972	0.0609208
ENSG00000126882	286336	FAM78A	-0.406358	5.8663	0.00446735	0.0609208
ENSG00000174996	64837	KLC2	-0.86558	3.129	0.00447155	0.0609208
ENSG00000177697	977	CD151	-0.800579	5.47494	0.00447442	0.0609208
ENSG00000113712	1452	CSNK1A1	0.360783	7.10647	0.00449154	0.0609917
ENSG00000141458	4864	NPC1	-0.427771	5.35599	0.00450154	0.0609917
ENSG00000144749	26018	LRIG1	-0.430582	4.94088	0.00450171	0.0609917
ENSG00000175606	54968	TMEM70	0.527716	7.5891	0.00450189	0.0609917
ENSG00000113073	83697	SLC4A9	-2.2585	-0.93746	0.00451262	0.0610796
ENSG00000116604	4209	MEF2D	-0.455685	6.94138	0.00452119	0.061138
ENSG00000040275	54908	SPDL1	0.462144	6.72061	0.00453623	0.0611816
ENSG00000108055	9126	SMC3	0.437636	6.87181	0.00453533	0.0611816
ENSG00000164749	3174	HNF4G	0.778263	2.5134	0.00453716	0.0611816
ENSG00000161813	113251	LARP4	0.340478	7.64245	0.00454903	0.0612841
ENSG00000130714	10585	POMT1	-0.604794	3.70763	0.00455621	0.0613234
ENSG00000117335	4179	CD46	0.343588	9.43474	0.00457937	0.0614054
ENSG00000179344	3119	HLA-DQB1	-2.20865	-0.621192	0.00457585	0.0614054
ENSG00000188677	29780	PARVB	-0.447157	5.73671	0.00457036	0.0614054
ENSG00000253607	#N/A	#N/A	-1.32634	0.251698	0.00457645	0.0614054
ENSG00000047365	116984	ARAP2	0.641721	3.30691	0.00458688	0.0614299
ENSG00000176155	284001	CCDC57	-0.583099	4.25782	0.00458974	0.0614299
ENSG00000099797	9524	TECR	-0.525562	6.80938	0.00461201	0.0616376
ENSG00000127920	2791	GNG11	0.654075	3.42943	0.00461382	0.0616376
ENSG00000111796	3820	KLRB1	-2.07183	-1.24213	0.00464002	0.0619301
ENSG00000051523	1535	CYBA	-0.559183	6.18807	0.00466359	0.0620145
ENSG00000134256	9398	CD101	-1.24633	1.34597	0.00465591	0.0620145
ENSG00000144635	51143	DYNC1LI1	0.493944	5.2581	0.00466217	0.0620145
ENSG00000166479	54495	TMX3	0.40474	6.18901	0.0046625	0.0620145
ENSG00000065029	7629	ZNF76	-0.57739	4.27374	0.0046768	0.0620306
ENSG00000085231	102157402	AK6	0.697828	5.11177	0.00467413	0.0620306
ENSG00000133265	23640	HSPBP1	-0.587469	4.374	0.00467773	0.0620306
ENSG00000120899	2185	PTK2B	-0.379881	7.52629	0.00469521	0.0620337
ENSG00000160445	10444	ZER1	-0.632956	3.68489	0.00469013	0.0620337
ENSG00000185009	26985	AP3M1	0.361169	7.54493	0.00469476	0.0620337
ENSG00000225766	#N/A	#N/A	-2.43138	-2.0147	0.00468922	0.0620337
ENSG00000107854	80351	TNKS2	0.418941	6.8852	0.0047678	0.0625479
ENSG00000108091	8030	CCDC6	0.313656	6.88052	0.00476272	0.0625479
ENSG00000117395	10969	EBNA1BP2	0.42644	7.16783	0.00477126	0.0625479
ENSG00000132780	4678	NASP	0.313817	7.36152	0.00475075	0.0625479
ENSG00000133027	10400	PEMT	-0.807195	3.79763	0.00477326	0.0625479
ENSG00000134851	55858	TMEM165	0.373796	5.99142	0.00477144	0.0625479
ENSG00000137040	26953	RANBP6	0.429272	5.3889	0.00473938	0.0625479
ENSG00000177889	7334	UBE2N	0.283914	8.19434	0.00474753	0.0625479
ENSG00000236438	728262	FAM157A	-0.716738	3.23134	0.00475576	0.0625479
ENSG00000081320	9262	STK17B	0.4576	8.0497	0.00479586	0.0625659
ENSG00000110934	51411	BIN2	-0.413727	5.70756	0.00479856	0.0625659
ENSG00000166797	84191	CIAO2A	0.596765	6.7764	0.00479229	0.0625659
ENSG00000167996	2495	FTH1	-0.667762	4.86926	0.00480072	0.0625659
ENSG00000182004	6635	SNRPE	0.582466	6.61031	0.00478308	0.0625659
ENSG00000232573	326307	RPL3P4	0.806382	2.41615	0.00479642	0.0625659
ENSG00000107581	8661	EIF3A	0.274084	8.8925	0.00480536	0.0625698
ENSG00000157020	6396	SEC13	-0.390618	7.3472	0.00483013	0.0628354
ENSG00000124767	2739	GLO1	0.48785	8.219	0.00484451	0.0629655
ENSG00000170275	10491	CRTAP	-0.50734	5.23564	0.00485448	0.0629813
ENSG00000197386	3064	HTT	-0.521313	6.60197	0.00485409	0.0629813
ENSG00000106245	8896	BUD31	0.380286	7.6069	0.00486323	0.0629956
ENSG00000218274	#N/A	#N/A	-2.26413	-1.02149	0.00486434	0.0629956
ENSG00000128567	5420	PODXL	-0.590111	4.48467	0.00487175	0.0630348
ENSG00000107372	7763	ZFAND5	0.422997	6.73872	0.00488021	0.0630876
ENSG00000084090	56910	STARD7	0.263288	8.31144	0.00488713	0.0631203
ENSG00000107719	27143	PALD1	-0.521919	5.05991	0.00490309	0.0632696
ENSG00000068366	2182	ACSL4	0.370468	7.70098	0.00496031	0.0634136
ENSG00000074266	8726	EED	0.432185	5.75113	0.00495326	0.0634136
ENSG00000092199	3183	HNRNPC	0.269604	9.13904	0.00491894	0.0634136
ENSG00000117616	57035	RSRP1	0.444537	5.54988	0.00492791	0.0634136
ENSG00000117632	3925	STMN1	0.443392	9.33235	0.00494109	0.0634136
ENSG00000121104	81558	FAM117A	-0.6838	3.17688	0.0049462	0.0634136
ENSG00000134884	55082	ARGLU1	0.456363	5.99188	0.00496186	0.0634136
ENSG00000137804	51203	NUSAP1	0.38046	9.20708	0.00496929	0.0634136
ENSG00000143815	3930	LBR	0.28029	9.12163	0.00492789	0.0634136
ENSG00000181555	29072	SETD2	0.309835	6.45972	0.00497154	0.0634136
ENSG00000188735	144404	TMEM120B	-0.408104	4.87777	0.00494751	0.0634136
ENSG00000242802	9907	AP5Z1	-0.830864	2.95559	0.00497094	0.0634136
ENSG00000250299	#N/A	#N/A	0.575834	3.82144	0.00494183	0.0634136
ENSG00000143603	3782	KCNN3	-0.277262	8.70043	0.00498769	0.063507
ENSG00000225022	#N/A	#N/A	1.67755	-0.0151932	0.00498339	0.063507
ENSG00000111897	57515	SERINC1	0.475209	5.39898	0.0049957	0.0635527
ENSG00000157514	1831	TSC22D3	-0.524183	4.16757	0.00500498	0.0636145
ENSG00000138180	55165	CEP55	0.38541	6.721	0.00501047	0.0636281
ENSG00000163519	50852	TRAT1	0.465978	5.54062	0.00502474	0.0636698
ENSG00000169660	284004	HEXD	-0.594872	3.96596	0.00502854	0.0636698
ENSG00000178927	79415	CYBC1	-0.512496	6.29397	0.00503145	0.0636698
ENSG00000185504	80233	FAAP100	-0.781429	3.57214	0.00502096	0.0636698
ENSG00000071859	9130	FAM50A	-0.413768	5.59186	0.00503955	0.0636876
ENSG00000139697	55206	SBNO1	0.353467	5.98747	0.00504554	0.0636876
ENSG00000147509	8601	RGS20	-0.491324	4.47757	0.00504614	0.0636876
ENSG00000172466	7572	ZNF24	0.499311	5.73748	0.00505351	0.0637247
ENSG00000253506	342538	NACA2	2.47963	-1.4627	0.0050588	0.0637356
ENSG00000168228	29063	ZCCHC4	0.509049	4.48345	0.00506608	0.0637715
ENSG00000106258	1577	CYP3A5	0.704335	2.975	0.00508367	0.0639369
ENSG00000184271	5463	POU6F1	-0.768331	2.75914	0.00509173	0.0639824
ENSG00000009694	10178	TENM1	-0.277883	8.02443	0.00511943	0.0642421
ENSG00000152193	79596	OBI1	0.593314	3.22338	0.00512133	0.0642421
ENSG00000197302	124411	KRBOX5	0.621709	3.50881	0.00513004	0.0642952
ENSG00000119574	84878	ZBTB45	-0.673115	4.43599	0.00514789	0.0643706
ENSG00000164751	5828	PEX2	0.385902	6.13581	0.00514947	0.0643706
ENSG00000177106	64787	EPS8L2	-1.91429	-0.625886	0.00514075	0.0643706
ENSG00000184007	8073	PTP4A2	0.354078	8.19068	0.00518401	0.0647461
ENSG00000160271	5900	RALGDS	-0.821257	4.16592	0.00519297	0.0648017
ENSG00000102241	27336	HTATSF1	0.387737	6.4467	0.00522239	0.064904
ENSG00000112697	55754	TMEM30A	0.424049	7.40655	0.00521888	0.064904
ENSG00000116266	6814	STXBP3	0.535145	6.18478	0.00521421	0.064904
ENSG00000116459	515	ATP5PB	0.425644	8.97771	0.00522371	0.064904
ENSG00000181359	441051	HSP90AA6P	2.40277	-1.85386	0.00522037	0.064904
ENSG00000187735	6917	TCEA1	0.471889	6.57391	0.00525073	0.0651271
ENSG00000274180	256302	NATD1	-0.916699	1.87325	0.00524728	0.0651271
ENSG00000101079	57446	NDRG3	-0.327946	6.67299	0.00525771	0.0651576
ENSG00000101843	5716	PSMD10	0.428782	6.93338	0.00528512	0.0651647
ENSG00000151239	5756	TWF1	0.561058	5.18353	0.00526887	0.0651647
ENSG00000159674	10417	SPON2	-1.48009	1.08131	0.00527702	0.0651647
ENSG00000177600	6181	RPLP2	-0.380284	10.3976	0.00527809	0.0651647
ENSG00000224389	721	C4B	-1.1292	2.04494	0.00528011	0.0651647
ENSG00000244509	27350	APOBEC3C	-1.84143	-0.741648	0.00528546	0.0651647
ENSG00000197043	309	ANXA6	-0.418062	6.31777	0.00529249	0.0651955
ENSG00000108641	27077	B9D1	-0.632619	3.57025	0.00531121	0.0652028
ENSG00000124207	1434	CSE1L	0.479914	9.55447	0.00530764	0.0652028
ENSG00000149932	124446	TMEM219	-0.410414	5.17671	0.00530361	0.0652028
ENSG00000164338	84135	UTP15	0.413864	5.65572	0.00530586	0.0652028
ENSG00000023041	64429	ZDHHC6	0.310401	7.20948	0.00532646	0.0652786
ENSG00000258064	#N/A	#N/A	-2.23683	-1.42942	0.00532614	0.0652786
ENSG00000121058	8161	COIL	0.360594	5.99649	0.00533336	0.0653076
ENSG00000178498	196403	DTX3	-0.732693	2.8555	0.00536446	0.0656326
ENSG00000000460	55732	C1orf112	0.382899	5.98655	0.00537731	0.0657339
ENSG00000051128	9454	HOMER3	-0.601931	2.88743	0.00538972	0.0658296
ENSG00000171448	57684	ZBTB26	0.502172	3.83689	0.00542186	0.066166
ENSG00000152382	117143	TADA1	0.421526	6.01492	0.00545434	0.0664908
ENSG00000180979	255252	LRRC57	-0.50531	3.55666	0.00545772	0.0664908
ENSG00000156970	701	BUB1B	0.30367	7.27626	0.00546244	0.066492
ENSG00000163382	128240	NAXE	-0.480281	6.65019	0.00546775	0.0665005
ENSG00000162244	6159	RPL29	-0.512796	9.48895	0.00547795	0.0665682
ENSG00000133731	3612	IMPA1	0.607867	6.19371	0.00549588	0.0666173
ENSG00000175220	392	ARHGAP1	-0.449247	6.44637	0.00549251	0.0666173
ENSG00000272602	152687	ZNF595	-2.1283	-1.14298	0.00549208	0.0666173
ENSG00000175893	340481	ZDHHC21	0.456506	5.40768	0.00550331	0.0666512
ENSG00000083642	23047	PDS5B	0.369958	6.48964	0.00550927	0.0666673
ENSG00000147274	27316	RBMX	0.323533	9.03532	0.0055198	0.0667386
ENSG00000100632	2079	ERH	0.370752	7.82414	0.00552989	0.0667484
ENSG00000104219	51201	ZDHHC2	0.414267	6.72632	0.00552671	0.0667484
ENSG00000062725	10513	APPBP2	0.447903	5.3177	0.00555762	0.0667629
ENSG00000068354	4943	TBC1D25	-0.500208	4.58968	0.00555822	0.0667629
ENSG00000077984	8530	CST7	-2.66033	-1.00071	0.00558187	0.0667629
ENSG00000105810	1021	CDK6	0.333551	8.71387	0.00556561	0.0667629
ENSG00000116260	5768	QSOX1	-0.57105	3.41698	0.00557297	0.0667629
ENSG00000117525	2152	F3	1.16748	0.832681	0.00558678	0.0667629
ENSG00000156521	219743	TYSND1	-0.814961	3.07304	0.0055807	0.0667629
ENSG00000166913	7529	YWHAB	0.364198	8.32226	0.00558609	0.0667629
ENSG00000171928	51030	TVP23B	0.611345	3.94388	0.00556293	0.0667629
ENSG00000196517	6536	SLC6A9	-0.596141	4.6936	0.00557456	0.0667629
ENSG00000227671	#N/A	#N/A	0.445866	5.83417	0.00558179	0.0667629
ENSG00000278974	#N/A	#N/A	1.3467	0.240363	0.00557924	0.0667629
ENSG00000167969	1632	ECI1	-0.512713	5.26967	0.00559865	0.0667991
ENSG00000198931	353	APRT	-0.506706	4.91391	0.00559909	0.0667991
ENSG00000099337	9424	KCNK6	-0.509407	3.95626	0.00560385	0.0668005
ENSG00000111885	4121	MAN1A1	0.492125	7.66028	0.00561123	0.0668331
ENSG00000196998	11152	WDR45	-0.469919	4.88759	0.00561594	0.0668338
ENSG00000163558	5584	PRKCI	0.372156	6.62171	0.0056234	0.0668673
ENSG00000129055	25847	ANAPC13	0.545913	6.46039	0.00563284	0.0669243
ENSG00000035499	55789	DEPDC1B	0.345178	6.93636	0.00564244	0.066983
ENSG00000136167	3936	LCP1	0.262633	9.89409	0.00565381	0.0670627
ENSG00000080839	5933	RBL1	0.384362	6.70004	0.00567003	0.067147
ENSG00000113318	4437	MSH3	0.381606	5.7509	0.00567025	0.067147
ENSG00000100815	9321	TRIP11	0.397784	4.74251	0.00569049	0.0673312
ENSG00000170385	7779	SLC30A1	0.410853	6.84072	0.00570549	0.0674533
ENSG00000146963	51631	LUC7L2	0.702343	3.81928	0.00571722	0.0675365
ENSG00000091651	23594	ORC6	0.48155	5.16561	0.00572279	0.0675467
ENSG00000168438	51362	CDC40	0.517908	4.33573	0.00573231	0.0676037
ENSG00000163660	57018	CCNL1	0.309621	7.42979	0.00574102	0.0676509
ENSG00000079332	56681	SAR1A	0.280332	6.98313	0.00576114	0.0676663
ENSG00000115839	22930	RAB3GAP1	0.416208	5.437	0.00576081	0.0676663
ENSG00000171241	79801	SHCBP1	0.360582	6.69557	0.00576021	0.0676663
ENSG00000181007	284406	ZFP82	2.47485	-1.82337	0.00576082	0.0676663
ENSG00000065534	4638	MYLK	-0.441626	5.5539	0.00576739	0.0676845
ENSG00000142731	10733	PLK4	0.433073	6.51887	0.00582912	0.0683532
ENSG00000167555	84436	ZNF528	2.03342	-0.754127	0.00583504	0.0683669
ENSG00000139921	81542	TMX1	0.501523	7.00599	0.00585652	0.0685069
ENSG00000143373	57592	ZNF687	-0.535715	4.77157	0.00585267	0.0685069
ENSG00000127415	3425	IDUA	-1.81669	-0.440581	0.00587643	0.0686841
ENSG00000111196	55110	MAGOHB	0.54234	4.92412	0.005898	0.0688244
ENSG00000185187	59307	SIGIRR	-1.00498	2.29156	0.00589613	0.0688244
ENSG00000104884	2068	ERCC2	-0.584738	4.05484	0.00590835	0.0688892
ENSG00000079387	29843	SENP1	0.383437	6.11077	0.0059273	0.0689194
ENSG00000097046	8317	CDC7	0.388355	6.02506	0.00591965	0.0689194
ENSG00000111711	51026	GOLT1B	0.532543	6.15346	0.00593359	0.0689194
ENSG00000128512	9732	DOCK4	-0.709463	2.88425	0.00593635	0.0689194
ENSG00000163682	6133	RPL9	0.608455	7.82199	0.00593967	0.0689194
ENSG00000164332	134510	UBLCP1	0.594355	4.45524	0.00593159	0.0689194
ENSG00000006625	79017	GGCT	0.655783	3.72418	0.00597848	0.0691467
ENSG00000105793	85865	GTPBP10	0.498223	5.16982	0.00597618	0.0691467
ENSG00000105793	101927446	LOC101927446	0.498223	5.16982	0.00597618	0.0691467
ENSG00000142892	10026	PIGK	0.514331	6.83478	0.0059776	0.0691467
ENSG00000145907	10146	G3BP1	0.260932	8.66286	0.00597288	0.0691467
ENSG00000081087	28962	OSTM1	0.519102	4.65799	0.00599095	0.0692183
ENSG00000140939	8996	NOL3	-0.584803	3.53065	0.0059943	0.0692183
ENSG00000105887	136319	MTPN	-0.487831	5.02377	0.00600409	0.0692757
ENSG00000105887	767558	LUZP6	-0.487831	5.02377	0.00600409	0.0692757
ENSG00000095209	55151	TMEM38B	0.443006	5.41349	0.00601819	0.0693207
ENSG00000134030	9811	CTIF	-0.976666	1.34511	0.00601611	0.0693207
ENSG00000280187	#N/A	#N/A	1.30718	0.0292659	0.00602244	0.0693207
ENSG00000090020	6548	SLC9A1	-0.608556	4.10664	0.00604818	0.0693224
ENSG00000133302	84250	SLF1	0.485745	5.07496	0.00604185	0.0693224
ENSG00000139291	55266	TMEM19	0.45981	6.41372	0.00604845	0.0693224
ENSG00000141854	113230	MISP3	-1.11672	1.48586	0.0060515	0.0693224
ENSG00000174306	23051	ZHX3	-0.495624	4.24586	0.0060472	0.0693224
ENSG00000254635	#N/A	#N/A	0.756657	2.92547	0.00603352	0.0693224
ENSG00000008710	5310	PKD1	-0.99331	2.77262	0.00611571	0.0693255
ENSG00000033178	55236	UBA6	0.479715	6.20008	0.00612886	0.0693255
ENSG00000110693	55553	SOX6	-1.68667	-0.41897	0.00611211	0.0693255
ENSG00000116199	9917	FAM20B	0.387687	5.37504	0.00612315	0.0693255
ENSG00000116871	55700	MAP7D1	-0.482586	5.38003	0.0060981	0.0693255
ENSG00000133393	123811	CEP20	0.572332	6.48204	0.00609042	0.0693255
ENSG00000167077	150365	MEI1	-0.491354	5.89897	0.00611192	0.0693255
ENSG00000171222	51282	SCAND1	-0.784456	3.5168	0.00612097	0.0693255
ENSG00000171469	93134	ZNF561	0.432898	4.80121	0.00611792	0.0693255
ENSG00000181350	388341	LRRC75A	0.356822	6.63306	0.00606727	0.0693255
ENSG00000196591	3066	HDAC2	0.519411	5.95517	0.00611148	0.0693255
ENSG00000196843	10865	ARID5A	-0.718965	3.97154	0.00610252	0.0693255
ENSG00000196961	160	AP2A1	-0.504217	5.3391	0.00612799	0.0693255
ENSG00000197653	196385	DNAH10	-2.00925	-1.42942	0.00607994	0.0693255
ENSG00000198189	51170	HSD17B11	0.515011	5.39549	0.00607892	0.0693255
ENSG00000256167	#N/A	#N/A	-2.16247	-0.452278	0.00607943	0.0693255
ENSG00000104522	7264	GFUS	-0.559807	4.67692	0.00616265	0.0693961
ENSG00000111911	135114	HINT3	0.63666	2.93268	0.0061607	0.0693961
ENSG00000119616	51077	FCF1	0.391081	5.84042	0.00614396	0.0693961
ENSG00000135932	51719	CAB39	0.399498	6.38963	0.00616404	0.0693961
ENSG00000142546	51070	NOSIP	-0.655944	5.24026	0.00614812	0.0693961
ENSG00000161016	6132	RPL8	-0.494734	9.25229	0.00616101	0.0693961
ENSG00000100796	55671	PPP4R3A	0.387431	6.5096	0.00618612	0.0695358
ENSG00000136143	8803	SUCLA2	0.57485	5.33774	0.0061829	0.0695358
ENSG00000155850	1836	SLC26A2	0.738593	3.11574	0.00619158	0.0695429
ENSG00000231050	#N/A	#N/A	-2.50292	-0.750741	0.00620941	0.0696887
ENSG00000115761	79954	NOL10	0.374746	6.60178	0.00623747	0.0698516
ENSG00000172785	55871	CBWD1	0.556262	5.63537	0.00623372	0.0698516
ENSG00000182400	122553	TRAPPC6B	0.575114	4.2996	0.00623849	0.0698516
ENSG00000125726	970	CD70	-1.26875	0.788225	0.0062594	0.0700313
ENSG00000146094	79930	DOK3	-0.990722	2.75852	0.00627405	0.0701406
ENSG00000156256	10600	USP16	0.444367	6.74731	0.00628471	0.0702053
ENSG00000169764	7360	UGP2	0.412239	6.30082	0.00630569	0.070385
ENSG00000145734	55814	BDP1	0.405413	6.61372	0.00632466	0.0704328
ENSG00000153914	140890	SREK1	0.332723	6.64502	0.00631988	0.0704328
ENSG00000164081	51368	TEX264	-0.496028	5.44223	0.00632142	0.0704328
ENSG00000147654	9166	EBAG9	0.469269	6.40677	0.00634731	0.0706304
ENSG00000004897	996	CDC27	0.452491	7.79901	0.00636155	0.0706795
ENSG00000205413	54809	SAMD9	0.576828	6.78301	0.0063598	0.0706795
ENSG00000169710	2194	FASN	-0.554147	7.43436	0.00637851	0.0708133
ENSG00000133247	84787	KMT5C	-1.23729	1.28315	0.00638767	0.0708603
ENSG00000171067	53838	C11orf24	-0.427488	7.05015	0.00640159	0.07096
ENSG00000042429	9440	MED17	0.408242	5.87081	0.00640689	0.0709641
ENSG00000184897	8971	H1-10	-0.897296	2.74191	0.00641337	0.0709812
ENSG00000100519	5706	PSMC6	0.528243	5.53269	0.00644978	0.0710291
ENSG00000100911	5721	PSME2	0.253591	8.72903	0.00645552	0.0710291
ENSG00000109606	1665	DHX15	0.267646	8.39931	0.00645719	0.0710291
ENSG00000122224	4063	LY9	-0.931332	3.74325	0.00645046	0.0710291
ENSG00000160957	9401	RECQL4	-0.590364	4.05698	0.0064371	0.0710291
ENSG00000178567	9852	EPM2AIP1	0.387492	5.21805	0.0064507	0.0710291
ENSG00000250959	2749	GLUD1P3	1.07797	1.86087	0.00642965	0.0710291
ENSG00000251364	100506258	LOC100506258	-1.22332	1.44289	0.00645193	0.0710291
ENSG00000105723	2931	GSK3A	-0.533831	5.39471	0.0064743	0.0710746
ENSG00000119509	27130	INVS	-0.359833	5.81306	0.00646723	0.0710746
ENSG00000154511	388650	DIPK1A	0.342662	7.65851	0.00648109	0.0710746
ENSG00000243323	148713	PTPRVP	-1.01888	2.21663	0.00647839	0.0710746
ENSG00000204620	#N/A	#N/A	-2.0714	-1.53998	0.00648779	0.071094
ENSG00000127337	8089	YEATS4	0.618841	4.63009	0.00651577	0.071292
ENSG00000133119	5983	RFC3	0.374906	7.52265	0.00651514	0.071292
ENSG00000172354	2783	GNB2	-0.511246	6.36471	0.00652411	0.0712945
ENSG00000227803	#N/A	#N/A	-1.24705	0.299962	0.00652591	0.0712945
ENSG00000136100	51028	VPS36	0.441706	5.52462	0.00655207	0.0714704
ENSG00000172893	1717	DHCR7	-0.418689	7.70163	0.00654894	0.0714704
ENSG00000205356	25851	TECPR1	-0.356186	5.39858	0.00655692	0.0714704
ENSG00000129317	83448	PUS7L	0.448109	6.29347	0.00658866	0.0716891
ENSG00000137944	56267	KYAT3	0.478791	5.70802	0.00658341	0.0716891
ENSG00000148341	56904	SH3GLB2	-0.520392	5.52249	0.00659193	0.0716891
ENSG00000183049	57118	CAMK1D	-0.312765	6.90018	0.0066208	0.0718986
ENSG00000205220	5699	PSMB10	-0.76286	3.99708	0.00662498	0.0718986
ENSG00000233830	#N/A	#N/A	-0.863265	2.18331	0.00662619	0.0718986
ENSG00000151322	64067	NPAS3	-0.570709	3.22173	0.00663502	0.0719402
ENSG00000178385	389072	PLEKHM3	-0.726938	3.19091	0.00664215	0.0719633
ENSG00000077721	7319	UBE2A	0.370728	7.3469	0.00668416	0.0722009
ENSG00000081760	65985	AACS	-0.459243	4.81291	0.00668004	0.0722009
ENSG00000106266	29886	SNX8	-0.691852	3.47617	0.00668219	0.0722009
ENSG00000130758	4294	MAP3K10	-1.44865	0.911255	0.00667081	0.0722009
ENSG00000078668	7419	VDAC3	0.317783	7.34622	0.00669151	0.0722261
ENSG00000164442	10370	CITED2	-0.408812	5.34826	0.00669792	0.0722411
ENSG00000112249	10973	ASCC3	0.308461	7.03849	0.00672412	0.0724694
ENSG00000010256	7384	UQCRC1	-0.586611	6.44337	0.00675027	0.0725881
ENSG00000096717	23411	SIRT1	0.512103	4.90973	0.00675644	0.0725881
ENSG00000124784	83732	RIOK1	0.499653	4.87369	0.00676482	0.0725881
ENSG00000162877	148811	PM20D1	-0.573831	3.22616	0.00674061	0.0725881
ENSG00000169100	293	SLC25A6	-0.430006	8.1245	0.0067654	0.0725881
ENSG00000173011	93624	TADA2B	0.343756	5.10778	0.00675601	0.0725881
ENSG00000135250	6733	SRPK2	0.321412	8.52229	0.00679106	0.0727007
ENSG00000154642	54149	C21orf91	0.361313	5.99339	0.00678098	0.0727007
ENSG00000163864	349565	NMNAT3	-0.829721	1.95365	0.00678743	0.0727007
ENSG00000026751	57823	SLAMF7	0.256221	8.38096	0.00683383	0.0728317
ENSG00000085415	81929	SEH1L	0.336781	6.09931	0.00683419	0.0728317
ENSG00000100439	63874	ABHD4	-0.460846	5.23315	0.00682139	0.0728317
ENSG00000110876	6404	SELPLG	-0.525835	7.1757	0.00681319	0.0728317
ENSG00000122958	9559	VPS26A	0.581083	5.20771	0.00684827	0.0728317
ENSG00000141837	773	CACNA1A	-2.48306	-1.55725	0.00685177	0.0728317
ENSG00000143772	3707	ITPKB	-0.634766	3.49329	0.00683565	0.0728317
ENSG00000149308	4863	NPAT	0.410787	7.23264	0.00685392	0.0728317
ENSG00000168214	3516	RBPJ	0.392329	6.58362	0.006842	0.0728317
ENSG00000196937	10447	FAM3C	0.452554	6.27339	0.00681691	0.0728317
ENSG00000128272	468	ATF4	-0.384669	8.89632	0.00687684	0.0728505
ENSG00000137168	51645	PPIL1	0.315266	7.1523	0.00687753	0.0728505
ENSG00000141401	3613	IMPA2	-0.595637	3.28782	0.00688607	0.0728505
ENSG00000148841	85450	ITPRIP	-0.653242	3.31066	0.00687749	0.0728505
ENSG00000171428	9	NAT1	0.60345	3.59996	0.00688313	0.0728505
ENSG00000198919	9666	DZIP3	0.363509	5.26999	0.0068632	0.0728505
ENSG00000127666	148022	TICAM1	-0.580274	3.82211	0.00690452	0.0729011
ENSG00000187231	91404	SESTD1	-0.864691	2.32248	0.00690604	0.0729011
ENSG00000279765	#N/A	#N/A	0.501615	6.47995	0.00690299	0.0729011
ENSG00000109654	23321	TRIM2	-2.19346	-0.44136	0.00691178	0.0729082
ENSG00000064933	5378	PMS1	0.497735	6.04154	0.00696808	0.0729671
ENSG00000075303	55972	SLC25A40	0.436043	6.69619	0.00695607	0.0729671
ENSG00000123352	65244	SPATS2	-0.302586	7.08383	0.00696439	0.0729671
ENSG00000124067	6560	SLC12A4	-0.679144	3.94063	0.00693762	0.0729671
ENSG00000145414	92345	NAF1	0.452787	5.52963	0.00695808	0.0729671
ENSG00000166794	5479	PPIB	0.308088	7.75656	0.00695068	0.0729671
ENSG00000170791	79145	CHCHD7	0.435014	7.6533	0.00696791	0.0729671
ENSG00000177565	79718	TBL1XR1	0.37286	8.7471	0.00694827	0.0729671
ENSG00000196313	9883	POM121	-0.374927	6.97468	0.00693345	0.0729671
ENSG00000231500	6222	RPS18	-0.37554	10.5076	0.00694178	0.0729671
ENSG00000162642	148423	C1orf52	0.406674	5.76371	0.00697844	0.0730224
ENSG00000100325	84164	ASCC2	-0.494334	6.01375	0.00700482	0.073192
ENSG00000103591	79719	AAGAB	0.375625	5.38349	0.00699993	0.073192
ENSG00000174574	79647	AKIRIN1	0.361492	6.50062	0.00701108	0.0732042
ENSG00000138398	9360	PPIG	0.461407	6.40808	0.00702161	0.0732483
ENSG00000183117	64478	CSMD1	0.64716	2.66854	0.00702548	0.0732483
ENSG00000130818	79088	ZNF426	0.477453	4.74023	0.00704418	0.0733901
ENSG00000121005	83690	CRISPLD1	-1.3357	1.17606	0.00707609	0.0736692
ENSG00000198276	54963	UCKL1	-0.544074	4.37012	0.00708178	0.0736751
ENSG00000120253	348995	NUP43	0.32496	6.36718	0.00709655	0.0737755
ENSG00000198604	11177	BAZ1A	0.377026	6.4807	0.00711166	0.0738791
ENSG00000166295	119504	ANAPC16	0.322426	5.78947	0.00711861	0.0738979
ENSG00000065989	5141	PDE4A	-0.717173	3.83037	0.0071439	0.0741071
ENSG00000143498	9015	TAF1A	0.74159	3.52458	0.00716349	0.0742409
ENSG00000183010	5831	PYCR1	-0.690635	4.8072	0.00716713	0.0742409
ENSG00000113356	10622	POLR3G	0.433773	6.46446	0.0071852	0.0742677
ENSG00000134057	891	CCNB1	0.323881	8.71596	0.00717917	0.0742677
ENSG00000153815	80790	CMIP	-0.360636	6.77613	0.00718244	0.0742677
ENSG00000137807	9493	KIF23	0.357879	6.74196	0.00719154	0.0742799
ENSG00000277449	101927559	CEBPB-AS1	-1.81385	-0.408637	0.00719797	0.0742929
ENSG00000144711	9922	IQSEC1	-0.349559	6.52944	0.00721052	0.0743692
ENSG00000076201	25930	PTPN23	-0.491572	4.95462	0.00722452	0.0744602
ENSG00000059122	84256	FLYWCH1	-0.830192	2.13588	0.00722978	0.074461
ENSG00000170854	84864	RIOX2	0.299156	6.43366	0.00726735	0.0747678
ENSG00000181031	9501	RPH3AL	-1.4415	0.764088	0.00726996	0.0747678
ENSG00000164172	4338	MOCS2	0.363478	6.45059	0.00729368	0.0749582
ENSG00000112977	1611	DAP	-0.377335	7.19519	0.00730457	0.0750165
ENSG00000137497	4926	NUMA1	-0.520128	5.62278	0.00731617	0.0750286
ENSG00000158710	8407	TAGLN2	-0.406611	7.96318	0.00731457	0.0750286
ENSG00000125482	7270	TTF1	0.367476	5.36739	0.00733197	0.075137
ENSG00000164096	401152	C4orf3	0.67469	4.67368	0.00733885	0.075154
ENSG00000074696	51495	HACD3	0.382998	7.1861	0.00738703	0.0754366
ENSG00000108219	81619	TSPAN14	-0.526228	3.8305	0.00738766	0.0754366
ENSG00000113387	10923	SUB1	0.427579	9.70762	0.00739266	0.0754366
ENSG00000159593	8883	NAE1	0.50646	6.66816	0.00737242	0.0754366
ENSG00000236603	#N/A	#N/A	0.674888	2.6831	0.00738049	0.0754366
ENSG00000104331	54928	BPNT2	0.328957	7.02287	0.00740431	0.0754485
ENSG00000107960	79991	STN1	-0.466308	4.90287	0.00740211	0.0754485
ENSG00000132294	23167	EFR3A	0.354539	6.91085	0.00741894	0.075544
ENSG00000089050	10741	RBBP9	0.428593	4.58657	0.00743492	0.0756461
ENSG00000123143	5585	PKN1	-0.660322	5.24049	0.00743948	0.0756461
ENSG00000070366	23293	SMG6	-0.490194	5.18488	0.00744871	0.0756864
ENSG00000148943	55327	LIN7C	0.510921	6.5528	0.0074616	0.075764
ENSG00000164104	3148	HMGB2	0.249859	9.15528	0.0074721	0.0757929
ENSG00000198873	2869	GRK5	-0.547833	5.20037	0.00747499	0.0757929
ENSG00000230798	100996301	FOXD3-AS1	-2.17186	-1.46395	0.00749415	0.0759337
ENSG00000112081	6428	SRSF3	0.240422	8.81647	0.0075135	0.0759545
ENSG00000143106	5686	PSMA5	0.247217	9.0489	0.00750703	0.0759545
ENSG00000179832	727957	MROH1	-0.481853	4.76043	0.00751732	0.0759545
ENSG00000263513	554282	FAM72C	0.753481	3.18026	0.00750458	0.0759545
ENSG00000079134	9984	THOC1	0.506206	5.84966	0.00755026	0.0759908
ENSG00000092470	79968	WDR76	0.339648	6.162	0.00761439	0.0759908
ENSG00000100209	150274	HSCB	0.408141	5.35683	0.00755149	0.0759908
ENSG00000101166	51012	PRELID3B	0.349857	7.86181	0.00762206	0.0759908
ENSG00000107263	2889	RAPGEF1	-0.415795	6.43793	0.00755022	0.0759908
ENSG00000116691	60672	MIIP	-0.693291	4.08636	0.00762285	0.0759908
ENSG00000127946	3092	HIP1	-0.438486	4.79684	0.00757052	0.0759908
ENSG00000141293	8631	SKAP1	-0.386531	5.3638	0.00761799	0.0759908
ENSG00000149089	51074	APIP	0.452008	5.48053	0.00756978	0.0759908
ENSG00000160124	131076	MIX23	0.633763	5.16374	0.00756138	0.0759908
ENSG00000163053	151473	SLC16A14	0.331387	6.59618	0.00762655	0.0759908
ENSG00000164823	734	OSGIN2	0.425298	5.1396	0.00759278	0.0759908
ENSG00000165684	6621	SNAPC4	-0.685345	2.3739	0.00754047	0.0759908
ENSG00000166896	91419	ATP23	0.581403	4.20581	0.0076165	0.0759908
ENSG00000167323	6786	STIM1	-0.406068	6.34888	0.00758885	0.0759908
ENSG00000167548	8085	KMT2D	-0.53728	5.69133	0.00758073	0.0759908
ENSG00000172292	253782	CERS6	0.293555	7.47163	0.00761646	0.0759908
ENSG00000180370	5062	PAK2	0.357474	7.55889	0.00756395	0.0759908
ENSG00000240344	53938	PPIL3	0.516472	4.80662	0.00756163	0.0759908
ENSG00000272562	#N/A	#N/A	-1.92216	-1.02893	0.00757926	0.0759908
ENSG00000152133	253635	GPATCH11	0.480416	4.89016	0.00763341	0.0759943
ENSG00000196456	285971	ZNF775	-0.727956	2.29866	0.00764079	0.0759943
ENSG00000197892	23303	KIF13B	-0.367429	5.8861	0.00764274	0.0759943
ENSG00000173137	203054	ADCK5	-0.910949	2.24468	0.0076589	0.0761024
ENSG00000239556	#N/A	#N/A	-1.75151	-0.173615	0.00767648	0.0762244
ENSG00000115694	10494	STK25	-0.369913	5.10494	0.00768706	0.0762769
ENSG00000256661	#N/A	#N/A	-0.634151	2.87014	0.00770351	0.0763874
ENSG00000080371	23011	RAB21	0.504833	5.61113	0.00774387	0.076538
ENSG00000105701	23770	FKBP8	-0.554036	4.44826	0.00773159	0.076538
ENSG00000141582	8535	CBX4	-0.605014	4.14034	0.0077336	0.076538
ENSG00000163399	476	ATP1A1	-0.367611	8.16397	0.0077453	0.076538
ENSG00000183648	4707	NDUFB1	0.401903	5.7849	0.00773942	0.076538
ENSG00000159176	1465	CSRP1	-0.487175	5.60381	0.00775131	0.0765449
ENSG00000119777	54867	TMEM214	-0.50434	7.6108	0.00776313	0.0765567
ENSG00000164323	57587	CFAP97	0.375595	6.5757	0.00776315	0.0765567
ENSG00000137760	91801	ALKBH8	0.417976	5.34438	0.00777828	0.0766533
ENSG00000105699	51599	LSR	-0.744225	4.65676	0.0077905	0.0767213
ENSG00000112146	26268	FBXO9	0.383768	5.62995	0.00780815	0.07679
ENSG00000176715	197322	ACSF3	-0.624609	3.95584	0.0078059	0.07679
ENSG00000170325	56980	PRDM10	0.380021	4.44059	0.00781749	0.0768293
ENSG00000005238	80256	FAM214B	-1.26242	1.38549	0.00786972	0.0772371
ENSG00000101557	9097	USP14	0.401837	7.27459	0.00786804	0.0772371
ENSG00000172238	474	ATOH1	-1.65339	-0.67809	0.00790706	0.0775506
ENSG00000111237	51699	VPS29	0.452933	6.90722	0.00793246	0.0776951
ENSG00000135272	29969	MDFIC	0.424335	6.16199	0.00793259	0.0776951
ENSG00000143622	6016	RIT1	0.383194	4.36165	0.00793837	0.0776988
ENSG00000063854	3029	HAGH	-0.666903	4.41357	0.0080046	0.0777018
ENSG00000077044	8527	DGKD	-0.378812	7.05877	0.00803048	0.0777018
ENSG00000099715	83259	PCDH11Y	1.19734	0.676762	0.00798312	0.0777018
ENSG00000104381	54332	GDAP1	0.428454	4.2351	0.00801028	0.0777018
ENSG00000105516	1628	DBP	-0.604768	3.33995	0.00799878	0.0777018
ENSG00000115073	10120	ACTR1B	-0.486457	5.04934	0.00796043	0.0777018
ENSG00000117010	127396	ZNF684	0.805289	2.54525	0.00802588	0.0777018
ENSG00000135766	54583	EGLN1	0.407059	5.69397	0.00800037	0.0777018
ENSG00000153015	10283	CWC27	0.335817	5.49492	0.00800512	0.0777018
ENSG00000161036	222229	LRWD1	-0.499374	5.25053	0.00802459	0.0777018
ENSG00000165355	254170	FBXO33	0.539662	5.10399	0.00801733	0.0777018
ENSG00000169919	2990	GUSB	-0.389442	6.63879	0.00801065	0.0777018
ENSG00000196187	9725	TMEM63A	-0.521798	5.37796	0.0079918	0.0777018
ENSG00000197429	3652	IPP	0.493159	4.46604	0.00798505	0.0777018
ENSG00000197857	51710	ZNF44	0.906876	1.64144	0.00801303	0.0777018
ENSG00000198728	8861	LDB1	-0.558935	4.86803	0.00802547	0.0777018
ENSG00000224594	#N/A	#N/A	1.99663	-1.33083	0.00797717	0.0777018
ENSG00000115762	55041	PLEKHB2	0.300119	7.01168	0.0080405	0.0777465
ENSG00000163002	129401	NUP35	0.421071	5.82394	0.00805239	0.0777569
ENSG00000179085	54344	DPM3	-0.803767	4.49722	0.00804778	0.0777569
ENSG00000104375	6788	STK3	0.387996	5.38674	0.00808547	0.0779717
ENSG00000270246	#N/A	#N/A	1.11822	-0.201375	0.00808457	0.0779717
ENSG00000185100	122622	ADSS1	-0.942721	2.20695	0.00809982	0.0780055
ENSG00000275074	79873	NUDT18	-2.09365	-1.44752	0.00809876	0.0780055
ENSG00000013288	23324	MAN2B2	-0.43852	5.02116	0.00811306	0.0780807
ENSG00000105640	6142	RPL18A	-0.419492	9.4804	0.00812988	0.0780859
ENSG00000133069	9911	TMCC2	-2.48274	-1.72018	0.00812628	0.0780859
ENSG00000142677	58985	IL22RA1	-1.20956	0.102084	0.00812272	0.0780859
ENSG00000280385	#N/A	#N/A	0.561866	3.89852	0.00813934	0.0781246
ENSG00000134070	3656	IRAK2	-0.381381	5.20416	0.00818016	0.0784641
ENSG00000038219	259282	BOD1L1	0.340036	6.87226	0.00820056	0.0785274
ENSG00000076555	32	ACACB	-0.49349	4.06735	0.00820697	0.0785274
ENSG00000100116	23464	GCAT	-0.722724	3.35525	0.00821202	0.0785274
ENSG00000132510	23135	KDM6B	-0.585401	3.62453	0.00821405	0.0785274
ENSG00000141934	8612	PLPP2	-0.883279	1.4337	0.0082079	0.0785274
ENSG00000221914	5520	PPP2R2A	0.334207	7.42816	0.00822615	0.0785909
ENSG00000177674	57085	AGTRAP	-0.781313	3.98151	0.00823503	0.0786235
ENSG00000188603	1201	CLN3	-2.20823	-1.22695	0.00824167	0.0786348
ENSG00000116852	23046	KIF21B	-0.41957	7.20687	0.00826106	0.0787675
ENSG00000205885	283314	C1RL-AS1	-1.00217	1.08853	0.00827323	0.0788313
ENSG00000188153	1287	COL4A5	0.450255	4.99977	0.00827894	0.0788334
ENSG00000018510	8540	AGPS	0.384985	6.99198	0.00829565	0.0788881
ENSG00000111269	1389	CREBL2	0.464969	5.00987	0.00829026	0.0788881
ENSG00000088451	23483	TGDS	0.571743	5.09752	0.00831244	0.0789435
ENSG00000265354	100287932	TIMM23	0.385161	6.68216	0.00830716	0.0789435
ENSG00000119912	3416	IDE	0.338607	7.58331	0.0083229	0.0789907
ENSG00000183513	493753	COA5	0.455656	4.73577	0.00833838	0.0790854
ENSG00000171853	51112	TRAPPC12	-0.423715	5.03773	0.00835397	0.0791811
ENSG00000185697	4603	MYBL1	0.619727	4.60458	0.00835952	0.0791815
ENSG00000258738	112268124	BAZ1A-AS1	2.07301	-0.0925629	0.00839548	0.0794698
ENSG00000165733	9790	BMS1	0.294736	6.4607	0.00841625	0.0796049
ENSG00000243147	9553	MRPL33	0.600397	4.95593	0.00842082	0.0796049
ENSG00000138696	658	BMPR1B	-1.76955	-1.50545	0.00842806	0.0796211
ENSG00000113719	57222	ERGIC1	-0.420458	8.51517	0.00844893	0.0797456
ENSG00000170037	116840	CNTROB	-0.686701	4.55047	0.00845233	0.0797456
ENSG00000060642	55650	PIGV	-0.480507	4.98038	0.0085308	0.0799592
ENSG00000114416	8087	FXR1	0.320594	7.31143	0.0084824	0.0799592
ENSG00000135900	65080	MRPL44	0.381497	5.64866	0.00849944	0.0799592
ENSG00000136122	79866	BORA	0.393271	5.07543	0.00850503	0.0799592
ENSG00000158555	81544	GDPD5	-0.933301	1.51046	0.00850365	0.0799592
ENSG00000160410	92799	SHKBP1	-0.549079	5.10456	0.00849299	0.0799592
ENSG00000164074	80167	ABHD18	0.439423	5.32025	0.00852526	0.0799592
ENSG00000165304	9833	MELK	0.38712	6.93489	0.00852668	0.0799592
ENSG00000174013	200933	FBXO45	0.417928	5.71472	0.00851764	0.0799592
ENSG00000198858	91300	R3HDM4	-0.505668	4.88108	0.00852975	0.0799592
ENSG00000198915	221002	RASGEF1A	-0.727381	2.78299	0.0085361	0.0799592
ENSG00000137166	116113	FOXP4	-0.740607	3.11063	0.00854311	0.0799728
ENSG00000166845	162681	C18orf54	0.585013	4.7535	0.00855184	0.0800025
ENSG00000116641	85440	DOCK7	0.321342	5.80657	0.00858813	0.0802898
ENSG00000105193	6217	RPS16	-0.393574	11.2498	0.0086153	0.0804393
ENSG00000132356	5562	PRKAA1	0.32331	6.65725	0.00861088	0.0804393
ENSG00000106462	2146	EZH2	0.264264	8.0129	0.00864177	0.0806341
ENSG00000117477	57821	CCDC181	0.912974	1.46834	0.00866358	0.0807853
ENSG00000135045	55071	C9orf40	0.581778	3.99647	0.0086784	0.080871
ENSG00000136527	6434	TRA2B	0.302289	8.71057	0.00869961	0.0810161
ENSG00000177951	51272	BET1L	-0.608289	4.37918	0.00871299	0.0810883
ENSG00000177425	5074	PAWR	0.373929	6.11848	0.00874775	0.0813019
ENSG00000179387	255520	ELMOD2	0.465977	4.65227	0.00875289	0.0813019
ENSG00000184220	84319	CMSS1	0.400221	6.4376	0.00874467	0.0813019
ENSG00000173812	10209	EIF1	-0.341787	9.89379	0.0087738	0.0814435
ENSG00000029153	56938	ARNTL2	0.55655	3.35902	0.00884807	0.0815279
ENSG00000039123	23517	MTREX	0.377487	7.9324	0.00881608	0.0815279
ENSG00000043093	54165	DCUN1D1	0.54779	6.39295	0.00883857	0.0815279
ENSG00000061273	51564	HDAC7	-0.548975	5.59162	0.00882036	0.0815279
ENSG00000086065	51510	CHMP5	0.472757	5.41234	0.00886565	0.0815279
ENSG00000089351	57655	GRAMD1A	-0.710107	4.31233	0.00881756	0.0815279
ENSG00000110852	9976	CLEC2B	0.715532	3.83221	0.00883827	0.0815279
ENSG00000119655	10577	NPC2	-0.398499	5.4835	0.00880258	0.0815279
ENSG00000123179	84650	EBPL	0.419994	6.51075	0.00886788	0.0815279
ENSG00000126768	10245	TIMM17B	-0.598441	4.40516	0.00881552	0.0815279
ENSG00000135956	55654	TMEM127	-0.348585	5.94571	0.00886455	0.0815279
ENSG00000143258	27005	USP21	-0.505801	5.38029	0.00882466	0.0815279
ENSG00000174780	6731	SRP72	0.394422	8.36016	0.00884789	0.0815279
ENSG00000178568	2066	ERBB4	-1.05309	0.505908	0.00885229	0.0815279
ENSG00000186687	90624	LYRM7	0.541614	5.19835	0.00883008	0.0815279
ENSG00000103249	1186	CLCN7	-0.955788	2.71086	0.00891214	0.0818824
ENSG00000150455	114609	TIRAP	-0.623201	3.36865	0.00892043	0.0819063
ENSG00000023892	50619	DEF6	0.298257	5.67036	0.0089404	0.0819688
ENSG00000103148	8131	NPRL3	-0.620363	4.93084	0.00894433	0.0819688
ENSG00000260244	#N/A	#N/A	0.637864	3.69304	0.00893866	0.0819688
ENSG00000055917	23369	PUM2	0.268548	8.4134	0.00895383	0.0819703
ENSG00000198715	112770	GLMP	-0.522387	4.70542	0.00895589	0.0819703
ENSG00000181896	94039	ZNF101	0.386917	5.5784	0.0089743	0.0820866
ENSG00000173226	9657	IQCB1	0.320729	7.26981	0.00898646	0.0821456
ENSG00000171490	26156	RSL1D1	0.29597	8.48643	0.00900206	0.082236
ENSG00000159128	3460	IFNGR2	-0.360881	5.19138	0.00901794	0.0822765
ENSG00000179361	10620	ARID3B	-0.467255	4.57711	0.0090164	0.0822765
ENSG00000100258	91289	LMF2	-0.593419	4.73174	0.0090628	0.0825087
ENSG00000115523	10578	GNLY	-2.04235	-0.38517	0.00906632	0.0825087
ENSG00000140307	2958	GTF2A2	1.13878	1.76252	0.00906083	0.0825087
ENSG00000142627	1969	EPHA2	-2.56863	-0.656444	0.00905011	0.0825087
ENSG00000115364	9801	MRPL19	-1.41376	1.15187	0.00908827	0.0826561
ENSG00000140853	84166	NLRC5	-0.348486	6.57243	0.00909804	0.0826927
ENSG00000021300	58473	PLEKHB1	-0.921146	2.27802	0.00911698	0.0828126
ENSG00000122359	311	ANXA11	-0.374604	6.94266	0.0091343	0.0828333
ENSG00000127837	14	AAMP	-0.480865	4.97944	0.00913653	0.0828333
ENSG00000153933	8526	DGKE	0.445622	5.35119	0.00912604	0.0828333
ENSG00000139746	64062	RBM26	0.303822	7.2103	0.00915519	0.0829501
ENSG00000182774	6218	RPS17	0.340004	9.42687	0.00916418	0.0829794
ENSG00000088035	29929	ALG6	0.448065	6.53839	0.0091817	0.0830507
ENSG00000160336	388561	ZNF761	0.431597	4.78363	0.00918631	0.0830507
ENSG00000160336	110116772	ZNF765-ZNF761	0.431597	4.78363	0.00918631	0.0830507
ENSG00000197780	6884	TAF13	0.784062	3.97848	0.00918938	0.0830507
ENSG00000163719	64419	MTMR14	-0.459938	5.54144	0.00920809	0.0831154
ENSG00000243449	401115	C4orf48	-1.34109	0.894048	0.00920269	0.0831154
ENSG00000111790	26127	FGFR1OP2	0.453412	5.31929	0.00922317	0.0831949
ENSG00000171320	157570	ESCO2	0.485566	5.39295	0.00922846	0.0831949
ENSG00000139684	2098	ESD	0.351662	7.50464	0.00923739	0.0832233
ENSG00000074695	3998	LMAN1	0.33766	8.55575	0.00932083	0.083578
ENSG00000101444	191	AHCY	-0.574422	6.04573	0.00931356	0.083578
ENSG00000104970	90011	KIR3DX1	-0.343658	6.13506	0.00930749	0.083578
ENSG00000114544	54946	SLC41A3	-0.401275	4.6177	0.00932287	0.083578
ENSG00000142867	8915	BCL10	0.407484	5.30028	0.00932216	0.083578
ENSG00000156172	157657	CFAP418	0.528586	3.57796	0.00929887	0.083578
ENSG00000167799	254552	NUDT8	-0.689952	3.08686	0.009288	0.083578
ENSG00000196504	55660	PRPF40A	0.343727	7.40727	0.00932905	0.083578
ENSG00000196510	51434	ANAPC7	0.296006	6.31518	0.00932521	0.083578
ENSG00000100162	79019	CENPM	-0.696343	4.64387	0.00934613	0.083679
ENSG00000163281	132789	GNPDA2	0.60957	4.93313	0.00935926	0.0837444
ENSG00000004961	3052	HCCS	0.405493	4.9442	0.00937319	0.0838169
ENSG00000133454	84700	MYO18B	-0.556961	4.4522	0.00939864	0.0838361
ENSG00000136888	9550	ATP6V1G1	0.325087	7.49818	0.00939402	0.0838361
ENSG00000150093	3688	ITGB1	0.301607	7.18686	0.00938934	0.0838361
ENSG00000197451	3182	HNRNPAB	0.435074	5.5375	0.00939301	0.0838361
ENSG00000150760	1793	DOCK1	-2.4763	-1.37808	0.00941861	0.0839622
ENSG00000146833	89122	TRIM4	0.32872	5.4495	0.00945171	0.0842051
ENSG00000138172	51063	CALHM2	-0.709833	3.06437	0.00947135	0.0843278
ENSG00000247596	11344	TWF2	-0.978604	2.64034	0.00948596	0.0844056
ENSG00000035928	5981	RFC1	0.314218	6.85606	0.00950064	0.0844319
ENSG00000260493	102723322	E2F5-DT	2.00007	-1.77839	0.00949481	0.0844319
ENSG00000111596	4848	CNOT2	0.40572	6.15418	0.00951226	0.0844829
ENSG00000113282	9685	CLINT1	0.250518	6.93672	0.00952202	0.0845174
ENSG00000076706	4162	MCAM	-1.28278	0.450555	0.0095596	0.084626
ENSG00000077454	4034	LRCH4	-0.872862	3.19271	0.00956987	0.084626
ENSG00000120137	79646	PANK3	0.390786	6.07901	0.00955923	0.084626
ENSG00000140006	112840	WDR89	0.441244	4.94175	0.0095532	0.084626
ENSG00000157227	4323	MMP14	-1.59249	-0.185192	0.0095473	0.084626
ENSG00000204624	57540	DISP3	-0.714846	2.61183	0.00957542	0.084626
ENSG00000234377	100874222	OBI1-AS1	-1.68747	-1.02837	0.00956635	0.084626
ENSG00000240087	387867	RPSAP12	-1.23279	0.432107	0.00959598	0.0847556
ENSG00000107874	79004	CUEDC2	-0.617626	5.24821	0.00961007	0.0847875
ENSG00000114520	8723	SNX4	0.462381	5.51391	0.00961137	0.0847875
ENSG00000083123	594	BCKDHB	0.409242	5.71222	0.00962076	0.0848058
ENSG00000120805	400	ARL1	0.368969	5.82489	0.00962523	0.0848058
ENSG00000102225	5127	CDK16	-0.420991	5.58582	0.00967196	0.0851653
ENSG00000078618	4898	NRDC	0.337939	7.04921	0.00970244	0.0853526
ENSG00000128915	79664	ICE2	0.35168	6.93628	0.00971102	0.0853526
ENSG00000162368	51727	CMPK1	0.434221	6.7575	0.00970976	0.0853526
ENSG00000123395	60673	ATG101	-1.70052	0.593228	0.0097301	0.0853638
ENSG00000127824	7277	TUBA4A	-0.510367	8.62496	0.00972179	0.0853638
ENSG00000197930	30001	ERO1A	0.351555	7.92652	0.00972693	0.0853638
ENSG00000135972	64965	MRPS9	0.58232	4.45593	0.00976048	0.0855781
ENSG00000168405	8418	CMAHP	0.36603	5.61118	0.00977216	0.0856284
ENSG00000118620	80264	ZNF430	0.485869	4.67219	0.00977973	0.0856426
ENSG00000112335	8724	SNX3	0.362645	6.90229	0.00981403	0.0858385
ENSG00000162923	80232	WDR26	0.301557	6.92485	0.00981381	0.0858385
ENSG00000154237	79705	LRRK1	-0.384051	6.25943	0.0098215	0.0858516
ENSG00000166311	6609	SMPD1	-0.733875	2.57938	0.0098282	0.085858
ENSG00000180008	122809	SOCS4	0.383459	6.005	0.00983462	0.085862
ENSG00000122483	343099	CCDC18	0.404668	5.54593	0.00987943	0.0860965
ENSG00000126464	57479	PRR12	-0.556721	3.57316	0.00986921	0.0860965
ENSG00000160131	203547	VMA21	0.31704	8.41684	0.0098762	0.0860965
ENSG00000107018	6013	RLN1	1.14459	0.0929336	0.00990915	0.0861172
ENSG00000136450	6426	SRSF1	0.286305	6.81579	0.00991121	0.0861172
ENSG00000163738	441024	MTHFD2L	0.436259	5.06701	0.00991174	0.0861172
ENSG00000187416	375612	LHFPL3	0.951295	1.9935	0.00990603	0.0861172
ENSG00000223935	#N/A	#N/A	-1.96886	-1.18921	0.00990921	0.0861172
ENSG00000105397	7297	TYK2	-0.448716	5.84912	0.00992984	0.0861378
ENSG00000134371	79577	CDC73	0.305504	7.06385	0.00993207	0.0861378
ENSG00000203879	2664	GDI1	-0.461156	6.21448	0.00992021	0.0861378
ENSG00000034693	8504	PEX3	0.497106	4.76318	0.00994136	0.0861664
ENSG00000227500	113178	SCAMP4	-0.549024	5.35711	0.00995151	0.0862025
ENSG00000126945	3188	HNRNPH2	0.403984	5.11486	0.00996602	0.0862762
ENSG00000130723	#N/A	#N/A	-0.427672	6.78359	0.00998563	0.086394
ENSG00000127993	84060	RBM48	0.49216	4.24586	0.0100403	0.0868148
ENSG00000204397	114769	CARD16	0.47262	5.21696	0.0100478	0.0868273
ENSG00000105122	64926	RASAL3	-0.509879	5.16729	0.010054	0.0868292
ENSG00000168959	2915	GRM5	-2.52187	-1.1627	0.0100707	0.0869208
ENSG00000167962	90850	ZNF598	-0.528424	5.69006	0.0100832	0.0869768
ENSG00000007168	5048	PAFAH1B1	0.30076	7.21927	0.0100904	0.0869868
ENSG00000002549	51056	LAP3	0.331632	6.04879	0.0101024	0.087038
ENSG00000087338	64395	GMCL1	0.495585	5.89025	0.0101201	0.0871385
ENSG00000140443	3480	IGF1R	-0.426398	4.93305	0.0101287	0.0871599
ENSG00000183814	286826	LIN9	0.409451	5.98401	0.0101446	0.0872444
ENSG00000149403	2900	GRIK4	-0.666617	3.38477	0.0101638	0.0873578
ENSG00000164944	25962	VIRMA	0.266198	7.60503	0.010183	0.0874708
ENSG00000138035	87178	PNPT1	0.459303	6.67412	0.0101892	0.0874716
ENSG00000136104	79621	RNASEH2B	0.470254	5.45188	0.0102265	0.0876522
ENSG00000154719	54148	MRPL39	0.391125	6.1932	0.0102285	0.0876522
ENSG00000261557	#N/A	#N/A	1.5832	-0.237728	0.0102177	0.0876522
ENSG00000105372	6223	RPS19	-0.355227	10.159	0.0102364	0.0876677
ENSG00000279519	#N/A	#N/A	0.729539	2.56377	0.0102481	0.0877155
ENSG00000196547	4122	MAN2A2	-0.476971	4.14447	0.0102612	0.0877754
ENSG00000132259	1262	CNGA4	-1.98267	-1.23752	0.0102849	0.0879258
ENSG00000037757	84245	MRI1	-1.01683	2.5231	0.0102967	0.0879745
ENSG00000042317	55812	SPATA7	-0.845802	1.64422	0.0103199	0.0881207
ENSG00000117122	4237	MFAP2	-1.62081	-1.74914	0.0103338	0.0881344
ENSG00000136628	2058	EPRS1	0.269473	9.65751	0.0103337	0.0881344
ENSG00000115128	51639	SF3B6	0.434352	7.82499	0.0103674	0.0882638
ENSG00000138346	1763	DNA2	0.32061	6.31084	0.0103617	0.0882638
ENSG00000141219	55028	C17orf80	0.430058	4.75928	0.0103578	0.0882638
ENSG00000143303	51093	METTL25B	-0.461203	5.25147	0.0103815	0.0883317
ENSG00000107968	1326	MAP3K8	0.485189	4.07559	0.0103905	0.0883374
ENSG00000109501	7466	WFS1	-0.502099	5.26647	0.0103944	0.0883374
ENSG00000102158	84061	MAGT1	0.338084	7.53091	0.0104236	0.0885326
ENSG00000159147	29980	DONSON	0.406597	6.84872	0.0104612	0.0887472
ENSG00000164211	134429	STARD4	0.476537	6.24526	0.0104579	0.0887472
ENSG00000111639	51258	MRPL51	0.324508	6.26523	0.0104771	0.0888296
ENSG00000271913	105378083	TAGAP-AS1	-0.791052	1.70958	0.0104956	0.0889346
ENSG00000110046	23130	ATG2A	-0.645129	3.03619	0.01055	0.0893388
ENSG00000171298	2548	GAA	-1.24409	1.12646	0.0105557	0.0893388
ENSG00000108590	51003	MED31	0.430773	4.58056	0.010624	0.0894908
ENSG00000121486	81627	TRMT1L	0.368344	5.70323	0.0106056	0.0894908
ENSG00000123131	10549	PRDX4	0.3929	6.50007	0.0105838	0.0894908
ENSG00000137133	84681	HINT2	-0.417485	5.63141	0.0106209	0.0894908
ENSG00000138663	51138	COPS4	0.413408	6.34036	0.0106333	0.0894908
ENSG00000141699	162427	RETREG3	-0.391787	6.02621	0.0105982	0.0894908
ENSG00000148356	90678	LRSAM1	-0.498794	3.70401	0.0106003	0.0894908
ENSG00000168439	10963	STIP1	0.269488	8.69457	0.0106483	0.0894908
ENSG00000177700	5441	POLR2L	-0.533568	7.40036	0.0106383	0.0894908
ENSG00000185619	10336	PCGF3	-0.488273	4.37876	0.0106467	0.0894908
ENSG00000197635	1803	DPP4	1.97546	-0.59776	0.0105896	0.0894908
ENSG00000278311	79893	GGNBP2	0.401112	5.86377	0.0106267	0.0894908
ENSG00000124574	89845	ABCC10	-0.620827	3.99662	0.0106557	0.0895004
ENSG00000124733	4201	MEA1	-0.552388	4.73794	0.0106659	0.0895339
ENSG00000170324	143162	FRMPD2	1.69592	-0.5705	0.0106854	0.0895406
ENSG00000197323	51592	TRIM33	0.297866	7.30409	0.0106799	0.0895406
ENSG00000279191	#N/A	#N/A	-2.46039	-1.12515	0.0106836	0.0895406
ENSG00000047315	5431	POLR2B	0.289062	7.66591	0.010705	0.0895901
ENSG00000104408	3646	EIF3E	0.481733	8.14717	0.0107286	0.0895901
ENSG00000138642	55008	HERC6	1.56743	-0.491757	0.0107185	0.0895901
ENSG00000163389	56983	POGLUT1	0.523615	5.19237	0.0107091	0.0895901
ENSG00000165458	3636	INPPL1	-0.436758	5.56587	0.0107217	0.0895901
ENSG00000185436	163702	IFNLR1	-0.36918	5.48819	0.0107275	0.0895901
ENSG00000259316	#N/A	#N/A	0.680924	2.93013	0.0107479	0.0896992
ENSG00000148400	4851	NOTCH1	-0.507395	4.76025	0.0107677	0.0898122
ENSG00000100023	23759	PPIL2	-0.400307	5.85541	0.0107918	0.0899609
ENSG00000131475	84313	VPS25	-0.435209	5.37692	0.0108087	0.0900042
ENSG00000218426	389435	RPL27AP6	-0.70021	3.90858	0.0108095	0.0900042
ENSG00000169570	285605	DTWD2	0.468862	4.06326	0.0108202	0.0900414
ENSG00000167904	137695	TMEM68	0.495222	5.96814	0.0108278	0.0900523
ENSG00000149761	84304	NUDT22	-0.922072	2.62317	0.0108457	0.0901487
ENSG00000154415	5506	PPP1R3A	-2.15537	0.139162	0.0108653	0.0902422
ENSG00000177595	55367	PIDD1	-0.801772	2.91972	0.0108695	0.0902422
ENSG00000095321	1384	CRAT	-0.80192	1.88482	0.0108759	0.0902439
ENSG00000137812	57082	KNL1	0.375438	7.44082	0.0108935	0.0902974
ENSG00000138107	10121	ACTR1A	-0.440507	6.45911	0.0109012	0.0902974
ENSG00000163686	57406	ABHD6	-1.59979	0.719357	0.0108986	0.0902974
ENSG00000147533	51125	GOLGA7	0.317516	6.57476	0.0109339	0.0905161
ENSG00000135842	116496	NIBAN1	0.49249	3.34929	0.0109716	0.0907758
ENSG00000176261	339487	ZBTB8OS	0.3783	6.41579	0.0109975	0.090938
ENSG00000172828	23491	CES3	-1.35183	0.214011	0.0110341	0.0911885
ENSG00000236529	84214	LOC84214	-1.80419	-1.24157	0.0110615	0.091362
ENSG00000132376	51763	INPP5K	-0.414595	5.49453	0.0110864	0.0915149
ENSG00000213262	#N/A	#N/A	-1.51893	0.720631	0.0110963	0.0915443
ENSG00000020922	4361	MRE11	0.393842	7.02148	0.0111108	0.0915588
ENSG00000119285	55127	HEATR1	0.283518	8.07435	0.0111045	0.0915588
ENSG00000169251	51068	NMD3	0.366621	6.38588	0.0111406	0.0917518
ENSG00000025770	29781	NCAPH2	-0.522129	4.95012	0.0112241	0.0918016
ENSG00000115419	2744	GLS	0.377443	7.35959	0.0111948	0.0918016
ENSG00000130768	27293	SMPDL3B	-1.18682	0.127002	0.0112359	0.0918016
ENSG00000135535	8763	CD164	0.294541	8.47349	0.0112148	0.0918016
ENSG00000139269	83729	INHBE	-0.932315	1.80847	0.0112103	0.0918016
ENSG00000143429	645166	LSP1P5	1.81358	-1.37177	0.0111572	0.0918016
ENSG00000143774	2987	GUK1	-0.543441	6.76828	0.0111973	0.0918016
ENSG00000164897	83590	TMUB1	-0.596334	4.4304	0.0112052	0.0918016
ENSG00000165669	63877	FAM204A	0.472712	5.34891	0.0112345	0.0918016
ENSG00000172578	89857	KLHL6	-0.296681	6.76879	0.0111614	0.0918016
ENSG00000198836	4976	OPA1	0.321843	7.04941	0.0111976	0.0918016
ENSG00000204628	10399	RACK1	-0.345664	10.3579	0.011221	0.0918016
ENSG00000223804	#N/A	#N/A	-2.06758	-1.78424	0.0112196	0.0918016
ENSG00000234545	257415	FAM133B	0.55266	4.04032	0.0112264	0.0918016
ENSG00000182197	2131	EXT1	-0.350323	5.34948	0.0112459	0.0918305
ENSG00000040199	23035	PHLPP2	0.415801	4.27882	0.011274	0.0918837
ENSG00000088986	8655	DYNLL1	0.323597	7.79988	0.0112864	0.0918837
ENSG00000109062	9368	SLC9A3R1	-0.327484	7.32071	0.011288	0.0918837
ENSG00000140463	585	BBS4	-0.452332	4.20553	0.0112907	0.0918837
ENSG00000152359	134359	POC5	0.406706	5.05912	0.0112897	0.0918837
ENSG00000234719	729978	NPIPB2	-0.423777	3.90887	0.0112595	0.0918837
ENSG00000160703	79671	NLRX1	-1.26555	1.70285	0.011309	0.0919579
ENSG00000162601	114803	MYSM1	0.343418	6.61201	0.0113126	0.0919579
ENSG00000151725	79682	CENPU	0.455707	6.91687	0.0113227	0.0919881
ENSG00000023191	6050	RNH1	-0.461306	5.54464	0.0113779	0.0920497
ENSG00000095059	1725	DHPS	-0.391427	5.46564	0.0113956	0.0920497
ENSG00000104412	9694	EMC2	0.467502	6.03208	0.0113897	0.0920497
ENSG00000105993	10049	DNAJB6	0.339907	6.27813	0.0114006	0.0920497
ENSG00000110660	54733	SLC35F2	0.262069	8.24043	0.0113649	0.0920497
ENSG00000115966	1386	ATF2	0.320133	7.3174	0.0113929	0.0920497
ENSG00000123609	9111	NMI	1.18456	1.04892	0.0113886	0.0920497
ENSG00000157985	116987	AGAP1	-0.321653	6.8574	0.0113994	0.0920497
ENSG00000160932	4061	LY6E	-0.973131	2.76415	0.0113945	0.0920497
ENSG00000176393	6051	RNPEP	-0.485869	4.61616	0.0114	0.0920497
ENSG00000188647	375743	PTAR1	0.381952	6.99558	0.0113379	0.0920497
ENSG00000010072	83932	SPRTN	0.443757	5.22008	0.0114211	0.0921633
ENSG00000138134	57559	STAMBPL1	0.368257	5.8077	0.0114569	0.0924003
ENSG00000105738	23094	SIPA1L3	-0.45683	5.5985	0.0114793	0.0925291
ENSG00000112319	2070	EYA4	-0.509464	3.91817	0.0114973	0.0925703
ENSG00000189337	23254	KAZN	-0.74693	2.74725	0.0114928	0.0925703
ENSG00000103507	10295	BCKDK	-0.448632	5.8837	0.01153	0.0926827
ENSG00000105323	11100	HNRNPUL1	-0.337261	6.4992	0.0115374	0.0926827
ENSG00000125457	57409	MIF4GD	-0.520024	4.22803	0.0115453	0.0926827
ENSG00000130348	55278	QRSL1	0.347996	5.92775	0.0115487	0.0926827
ENSG00000175087	149420	PDIK1L	0.366032	5.99155	0.011527	0.0926827
ENSG00000189376	84933	C8orf76	0.650523	3.09229	0.0115499	0.0926827
ENSG00000146232	4794	NFKBIE	-0.932716	1.60484	0.0115597	0.0927096
ENSG00000225067	#N/A	#N/A	1.52167	0.802632	0.0115675	0.0927203
ENSG00000112033	5467	PPARD	-0.497131	4.61657	0.0115829	0.0927923
ENSG00000083520	22894	DIS3	0.359634	6.84141	0.0116071	0.0929343
ENSG00000178209	5339	PLEC	-0.704899	4.25439	0.0116154	0.0929492
ENSG00000175662	146691	TOM1L2	-0.60276	4.31675	0.0116328	0.0930366
ENSG00000090520	51726	DNAJB11	0.293702	6.41346	0.0116438	0.0930724
ENSG00000178502	55175	KLHL11	0.449166	3.96307	0.0116686	0.0931674
ENSG00000265458	#N/A	#N/A	-0.832427	2.05449	0.0116663	0.0931674
ENSG00000116016	2034	EPAS1	-0.43717	3.88735	0.0117023	0.0932882
ENSG00000119906	55719	SLF2	0.399827	5.34132	0.0117048	0.0932882
ENSG00000125484	9329	GTF3C4	0.328868	5.97361	0.0117097	0.0932882
ENSG00000166441	6157	RPL27A	-0.376684	9.89908	0.0117056	0.0932882
ENSG00000169946	23414	ZFPM2	0.490215	4.29199	0.0117361	0.0934468
ENSG00000160194	4731	NDUFV3	-0.304434	7.1517	0.0117647	0.0936231
ENSG00000115392	55120	FANCL	0.384119	6.02304	0.0118207	0.0937012
ENSG00000116128	607	BCL9	-0.37832	6.27921	0.0118056	0.0937012
ENSG00000116406	80267	EDEM3	0.380766	7.52628	0.0118293	0.0937012
ENSG00000124813	860	RUNX2	-0.252982	7.44764	0.0118284	0.0937012
ENSG00000133739	85444	LRRCC1	0.480524	5.73392	0.0118412	0.0937012
ENSG00000142082	23410	SIRT3	-0.481381	3.97284	0.0118175	0.0937012
ENSG00000149177	5795	PTPRJ	-0.396571	4.82447	0.0118438	0.0937012
ENSG00000163808	56992	KIF15	0.34233	6.01388	0.0118462	0.0937012
ENSG00000181104	2149	F2R	-0.34218	6.07302	0.0118097	0.0937012
ENSG00000198818	113402	SFT2D1	0.428245	6.27485	0.0118353	0.0937012
ENSG00000241493	#N/A	#N/A	-2.03638	-1.04809	0.0118374	0.0937012
ENSG00000164920	116039	OSR2	-0.898901	1.42776	0.0118841	0.0939496
ENSG00000086598	10959	TMED2	0.321752	8.71885	0.0118979	0.0940069
ENSG00000104626	90459	ERI1	0.394314	5.54175	0.0119414	0.0942469
ENSG00000185803	79581	SLC52A2	-0.716746	3.91616	0.011937	0.0942469
ENSG00000152413	9456	HOMER1	0.50243	4.89534	0.0119514	0.0942745
ENSG00000005889	7543	ZFX	0.351709	5.49456	0.0119734	0.0943443
ENSG00000111266	80824	DUSP16	-0.42352	4.76677	0.01197	0.0943443
ENSG00000113621	79770	TXNDC15	0.479483	5.99376	0.0119808	0.0943516
ENSG00000181789	22820	COPG1	-0.372231	8.03556	0.0120456	0.0948096
ENSG00000139977	122830	NAA30	0.455211	4.55521	0.0120887	0.0950452
ENSG00000264569	113523640	DCXR-DT	-1.38576	0.337151	0.0120873	0.0950452
ENSG00000143633	128061	C1orf131	0.422941	5.24925	0.0121075	0.0951092
ENSG00000243181	100133273	RPL21P80	1.14277	1.10749	0.0121101	0.0951092
ENSG00000130449	57688	ZSWIM6	-0.260775	6.76167	0.0121299	0.0952131
ENSG00000102316	10916	MAGED2	-0.527221	4.01865	0.0121406	0.0952444
ENSG00000071539	9319	TRIP13	0.250584	7.32566	0.0121637	0.0953741
ENSG00000007541	9091	PIGQ	-0.965764	1.35448	0.0122373	0.0958174
ENSG00000100288	1120	CHKB	-1.02553	0.55971	0.0122528	0.0958174
ENSG00000153495	121793	TEX29	-1.75364	-0.453901	0.0122438	0.0958174
ENSG00000159256	23515	MORC3	0.492102	4.79429	0.0122341	0.0958174
ENSG00000184669	10819	OR7E14P	-0.440405	5.74251	0.0122535	0.0958174
ENSG00000113456	5810	RAD1	0.377741	6.14696	0.0122825	0.0959914
ENSG00000000971	3075	CFH	1.96613	-1.42602	0.0123429	0.0960986
ENSG00000011426	54443	ANLN	0.336456	6.8696	0.0123398	0.0960986
ENSG00000125676	57187	THOC2	0.332863	7.523	0.0123148	0.0960986
ENSG00000133612	116988	AGAP3	-0.50261	4.80788	0.0123397	0.0960986
ENSG00000139131	51067	YARS2	0.394809	4.33975	0.0123037	0.0960986
ENSG00000149054	7762	ZNF215	0.332418	4.94153	0.0123291	0.0960986
ENSG00000174165	254359	ZDHHC24	-0.515131	3.37099	0.0123343	0.0960986
ENSG00000248898	#N/A	#N/A	-1.44198	0.36432	0.0123536	0.0961294
ENSG00000115421	64895	PAPOLG	0.326533	5.5892	0.0123689	0.0961545
ENSG00000249915	10016	PDCD6	-0.633594	3.50376	0.0123702	0.0961545
ENSG00000111832	51389	RWDD1	0.30231	6.23581	0.0123802	0.0961805
ENSG00000060339	55749	CCAR1	0.278646	7.97526	0.0124336	0.0961969
ENSG00000121879	5290	PIK3CA	0.446635	5.59494	0.0123951	0.0961969
ENSG00000125877	3704	ITPA	-0.351777	4.4876	0.0124	0.0961969
ENSG00000128016	7538	ZFP36	-0.473152	5.75171	0.0124358	0.0961969
ENSG00000137575	6386	SDCBP	0.592612	4.38933	0.0124108	0.0961969
ENSG00000170348	10972	TMED10	-0.473839	5.83703	0.0124231	0.0961969
ENSG00000170502	53343	NUDT9	0.452444	4.34426	0.0124246	0.0961969
ENSG00000205707	144363	ETFRF1	0.677539	3.89319	0.0124346	0.0961969
ENSG00000055118	3757	KCNH2	-2.18835	-0.179431	0.0124487	0.0962448
ENSG00000013503	55703	POLR3B	0.326322	5.54779	0.0124751	0.0963459
ENSG00000103888	57214	CEMIP	-1.30383	0.528135	0.0124813	0.0963459
ENSG00000130811	8666	EIF3G	-0.376159	7.59038	0.0124818	0.0963459
ENSG00000138018	85465	SELENOI	0.351982	7.84004	0.0125172	0.0964063
ENSG00000166189	79803	HPS6	-1.10333	1.47742	0.0124969	0.0964063
ENSG00000167632	83696	TRAPPC9	-0.400619	5.19592	0.0125151	0.0964063
ENSG00000171443	147807	ZNF524	-1.58893	0.0694717	0.0125101	0.0964063
ENSG00000172167	27085	MTBP	0.419529	5.19809	0.0125232	0.0964063
ENSG00000136810	7295	TXN	0.410543	9.36554	0.0125317	0.09642
ENSG00000100697	23405	DICER1	0.264469	7.43908	0.0125578	0.0964661
ENSG00000139372	6996	TDG	0.44474	5.32848	0.0125464	0.0964661
ENSG00000170919	#N/A	#N/A	-0.415953	3.90029	0.012554	0.0964661
ENSG00000173456	79102	RNF26	-0.542226	5.43741	0.0125728	0.0965303
ENSG00000167088	6632	SNRPD1	0.323682	7.7096	0.0125912	0.0966198
ENSG00000060971	30	ACAA1	-0.575146	3.11183	0.0126063	0.0966719
ENSG00000176533	2788	GNG7	-0.329189	6.17462	0.0126114	0.0966719
ENSG00000132640	22903	BTBD3	0.424432	4.36344	0.0126213	0.0966959
ENSG00000117222	5929	RBBP5	0.344818	5.66848	0.01263	0.0967116
ENSG00000104774	4125	MAN2B1	-0.522924	4.47409	0.0126557	0.0968566
ENSG00000149925	226	ALDOA	-0.565465	9.287	0.0126752	0.0968615
ENSG00000152256	5163	PDK1	0.285018	7.58186	0.0126765	0.0968615
ENSG00000280828	#N/A	#N/A	-0.590739	3.85172	0.0126706	0.0968615
ENSG00000066422	27107	ZBTB11	0.373593	5.54244	0.0126908	0.0969191
ENSG00000080189	51006	SLC35C2	-0.464693	5.43579	0.0127049	0.0969752
ENSG00000118496	84085	FBXO30	0.614389	3.07905	0.0127185	0.0969763
ENSG00000159110	3455	IFNAR2	-0.313769	5.61945	0.012714	0.0969763
ENSG00000099804	997	CDC34	-0.631095	3.74959	0.0127257	0.0969794
ENSG00000074842	56005	MYDGF	-0.362231	6.29134	0.0127615	0.0971497
ENSG00000115866	1615	DARS1	0.378441	7.91147	0.0127614	0.0971497
ENSG00000116791	1429	CRYZ	0.468885	4.86563	0.0127806	0.0972437
ENSG00000149541	26229	B3GAT3	-0.565154	4.72909	0.0128193	0.0974347
ENSG00000187109	4673	NAP1L1	0.426085	8.96318	0.0128187	0.0974347
ENSG00000068796	3796	KIF2A	0.296589	8.0091	0.0128481	0.0974994
ENSG00000164022	9255	AIMP1	0.410578	6.1083	0.0128368	0.0974994
ENSG00000173726	9804	TOMM20	0.279847	7.83961	0.0128429	0.0974994
ENSG00000074603	54878	DPP8	0.37882	6.30651	0.0128702	0.0975076
ENSG00000101199	55738	ARFGAP1	-0.668915	3.95	0.0128671	0.0975076
ENSG00000176101	8636	SSNA1	-0.558757	4.61255	0.0128763	0.0975076
ENSG00000204469	7916	PRRC2A	-0.469382	8.07102	0.0128724	0.0975076
ENSG00000120756	5357	PLS1	0.422559	6.14952	0.0128915	0.0975715
ENSG00000153006	285672	SREK1IP1	0.343667	6.49166	0.012904	0.0976145
ENSG00000163138	133015	PACRGL	0.631514	2.25268	0.0129273	0.0976879
ENSG00000165672	10935	PRDX3	0.3645	9.6457	0.0129264	0.0976879
ENSG00000197579	10210	TOPORS	0.315095	5.69285	0.0129517	0.0978207
ENSG00000160113	2063	NR2F6	-0.797097	1.8886	0.0129618	0.0978463
ENSG00000071894	29894	CPSF1	-0.540626	6.41642	0.0130255	0.098018
ENSG00000086200	51194	IPO11	0.397969	5.36536	0.0130043	0.098018
ENSG00000086200	101180901	IPO11-LRRC70	0.397969	5.36536	0.0130043	0.098018
ENSG00000103043	55697	VAC14	-0.498781	5.38012	0.0130247	0.098018
ENSG00000113657	1809	DPYSL3	-2.60718	-1.12261	0.0130158	0.098018
ENSG00000134853	5156	PDGFRA	0.448968	5.1136	0.0130068	0.098018
ENSG00000161558	55260	TMEM143	-0.500264	4.67685	0.0129929	0.098018
ENSG00000159433	57519	STARD9	-0.421264	4.87408	0.0130433	0.0981009
ENSG00000133597	90956	ADCK2	-1.3792	0.660054	0.0130511	0.0981085
ENSG00000119541	9525	VPS4B	0.299631	5.4173	0.0130664	0.0981717
ENSG00000119772	1788	DNMT3A	-0.537096	2.93477	0.0130823	0.0981916
ENSG00000135164	9988	DMTF1	0.291962	7.52812	0.0130878	0.0981916
ENSG00000173653	9986	RCE1	-0.5945	3.41644	0.0130895	0.0981916
ENSG00000166582	201161	CENPV	-0.751062	1.9614	0.0131082	0.0982298
ENSG00000185880	140691	TRIM69	0.402965	4.93568	0.0131071	0.0982298
ENSG00000170906	4696	NDUFA3	-0.462005	5.64262	0.0131193	0.0982617
ENSG00000169116	25849	PARM1	0.311567	6.05016	0.0131402	0.098367
ENSG00000131979	2643	GCH1	0.42402	4.5453	0.0131495	0.0983855
ENSG00000088899	9762	LZTS3	-2.29196	-1.04168	0.0131779	0.0983934
ENSG00000137766	440279	UNC13C	0.537852	2.87314	0.0131768	0.0983934
ENSG00000138363	471	ATIC	0.243636	8.38826	0.013167	0.0983934
ENSG00000171155	29071	C1GALT1C1	0.387265	5.44075	0.0131727	0.0983934
ENSG00000102901	80152	CENPT	-0.603461	3.25029	0.0131979	0.0984913
ENSG00000065268	57418	WDR18	-0.63424	4.33815	0.0132477	0.0987426
ENSG00000130024	55274	PHF10	0.362549	5.36421	0.0132482	0.0987426
ENSG00000182199	6472	SHMT2	-0.34413	6.94204	0.0132521	0.0987426
ENSG00000128159	85378	TUBGCP6	-0.684769	4.4854	0.013284	0.0989096
ENSG00000234518	#N/A	#N/A	0.824009	1.56217	0.0132883	0.0989096
ENSG00000085382	57531	HACE1	0.520209	3.23561	0.0132986	0.0989352
ENSG00000119048	7320	UBE2B	0.374516	5.98635	0.0133197	0.0990408
ENSG00000007038	10942	PRSS21	-0.391433	7.08517	0.0133566	0.0991889
ENSG00000044115	1495	CTNNA1	-0.324171	5.98634	0.0133822	0.0991889
ENSG00000075131	54962	TIPIN	0.430656	6.36129	0.0134067	0.0991889
ENSG00000115661	8576	STK16	-0.567286	4.80053	0.0134042	0.0991889
ENSG00000140688	64755	RUSF1	-0.637977	3.93202	0.0134067	0.0991889
ENSG00000154473	9184	BUB3	0.253949	9.42087	0.0133885	0.0991889
ENSG00000160352	148206	ZNF714	0.445981	3.90884	0.0133746	0.0991889
ENSG00000162236	6811	STX5	-0.377632	6.06547	0.0134223	0.0991889
ENSG00000170571	133418	EMB	0.366436	7.22076	0.0134146	0.0991889
ENSG00000180263	55785	FGD6	0.370652	4.81225	0.0133512	0.0991889
ENSG00000204444	55937	APOM	-0.581115	3.65823	0.0134171	0.0991889
ENSG00000205981	131118	DNAJC19	0.396522	5.4886	0.0133617	0.0991889
ENSG00000004487	23028	KDM1A	-2.30327	-1.53603	0.013456	0.099225
ENSG00000021776	9716	AQR	0.271921	7.07336	0.0134808	0.099225
ENSG00000080845	22839	DLGAP4	-0.874533	2.26446	0.0134598	0.099225
ENSG00000116857	252839	TMEM9	-0.342552	5.37865	0.0134882	0.099225
ENSG00000121211	84057	MND1	0.379875	5.41165	0.0134782	0.099225
ENSG00000172366	84331	MCRIP2	-1.08801	0.727447	0.0134674	0.099225
ENSG00000178057	25915	NDUFAF3	-0.432547	6.31895	0.013481	0.099225
ENSG00000184675	139285	AMER1	-0.651762	3.41026	0.0134962	0.099225
ENSG00000242689	1270	CNTF	1.46547	0.286585	0.013475	0.099225
ENSG00000272333	9757	KMT2B	-0.558448	4.81905	0.0134958	0.099225
ENSG00000084463	51729	WBP11	0.272838	7.06081	0.0135191	0.0992443
ENSG00000118363	9789	SPCS2	0.35186	8.23405	0.0135264	0.0992443
ENSG00000123358	3164	NR4A1	-0.883715	2.55537	0.0135163	0.0992443
ENSG00000152527	130271	PLEKHH2	-0.361013	5.01744	0.013523	0.0992443
ENSG00000063241	79763	ISOC2	-0.629247	4.61383	0.0135966	0.0997081
ENSG00000078747	83737	ITCH	0.266386	7.35349	0.0136127	0.0997754
ENSG00000143224	5498	PPOX	-0.578807	3.89378	0.0136349	0.0998875
ENSG00000142875	5567	PRKACB	0.416007	6.40935	0.0136503	0.099949
ENSG00000167005	11051	NUDT21	0.304236	7.13016	0.0136932	0.100213
ENSG00000053501	55850	USE1	-0.418067	4.92238	0.0137249	0.100314
ENSG00000071051	8440	NCK2	-0.438538	4.41845	0.013728	0.100314
ENSG00000160781	79957	PAQR6	-0.654646	3.01482	0.0137265	0.100314
ENSG00000137200	23070	CMTR1	-0.39221	5.18019	0.0137478	0.100407
ENSG00000018610	63932	STEEP1	0.385252	5.87989	0.0137573	0.100426
ENSG00000050393	63933	MCUR1	0.326902	6.66508	0.0137745	0.100501
ENSG00000108582	1362	CPD	0.313267	5.90817	0.0137992	0.100577
ENSG00000118242	55686	MREG	0.538225	3.55123	0.0138224	0.100577
ENSG00000132300	55037	PTCD3	0.266256	7.41187	0.0138119	0.100577
ENSG00000139132	121512	FGD4	-0.60044	3.92965	0.0138234	0.100577
ENSG00000140854	10300	KATNB1	-0.679504	4.56198	0.0138009	0.100577
ENSG00000176485	11145	PLAAT3	-0.55067	4.51738	0.0138269	0.100577
ENSG00000112237	892	CCNC	0.460769	6.61854	0.0138529	0.100692
ENSG00000116171	6342	SCP2	0.61257	5.08244	0.0138567	0.100692
ENSG00000082153	9689	BZW1	0.463892	6.61929	0.0138662	0.10071
ENSG00000135124	5025	P2RX4	-0.425595	4.37996	0.0139667	0.101389
ENSG00000100300	706	TSPO	-0.741063	1.98331	0.0140253	0.101507
ENSG00000107185	9827	RGP1	-0.617473	4.01064	0.0140176	0.101507
ENSG00000121101	56155	TEX14	-0.669063	2.25676	0.014007	0.101507
ENSG00000122547	80820	EEPD1	-2.32979	-1.46106	0.0140051	0.101507
ENSG00000127481	23352	UBR4	-0.330701	8.19384	0.0140088	0.101507
ENSG00000144535	129563	DIS3L2	-0.501253	4.38746	0.014023	0.101507
ENSG00000136929	55363	HEMGN	1.96013	-0.791197	0.0140523	0.10155
[truncated: 12,471 more rows]
