# Supplementary material for: Paired miRNA- and messenger RNA-sequencing identifies novel miRNA-mRNA interactions in multiple myeloma
Source: Sci Rep. 2022 Jul 15;12:12147. doi: 10.1038/s41598-022-16448-0 (PMC9287335; doi:10.1038/s41598-022-16448-0)
Supplement: Supplementary file 4 — Supplementary Information 4. [file 41598_2022_16448_MOESM4_ESM.xlsx]

## Sheet: Sheet1
Supplementary Table 3: Differentially expressed mRNA between miR-365b-3p mimic transfected INA-6 cells and negative control transfected INA-6 cells. “logFC” indicates the log2 fold change between miR-365b-3p transfection and control transfection; “Average Expression” indicate average expression of the mRNA across all samples; “P-value” is the un-adjusted p-values; “Adjusted p-value” is the Benjam…
ENSEMBL	ENTREZID	SYMBOL	logFC	Average Expression	P-value	Adjusted p-value
ENSG00000110090	1374	CPT1A	-1.08252	6.86885	1.13036e-08	0.000119153
ENSG00000115762	55041	PLEKHB2	-0.90604	7.01168	1.65628e-08	0.000119153
ENSG00000156219	419	ART3	1.93051	1.49403	8.19774e-07	0.00393164
ENSG00000182463	128553	TSHZ2	-0.914918	5.44568	1.11862e-06	0.00402368
ENSG00000007968	1870	E2F2	-0.958621	6.31058	1.92972e-06	0.00555295
ENSG00000072274	7037	TFRC	0.660836	9.01273	2.87405e-06	0.00600505
ENSG00000111859	4739	NEDD9	-1.00004	3.70925	2.92156e-06	0.00600505
ENSG00000186153	51741	WWOX	-1.16783	4.41347	3.37475e-06	0.00606948
ENSG00000117461	8503	PIK3R3	-1.63819	2.78357	4.96415e-06	0.00793602
ENSG00000100330	8897	MTMR3	-1.64408	2.52569	7.94374e-06	0.0114294
ENSG00000106537	27075	TSPAN13	0.934213	5.64496	1.35438e-05	0.0164786
ENSG00000128595	813	CALU	0.539649	9.24476	1.37436e-05	0.0164786
ENSG00000064012	841	CASP8	0.513526	7.74017	2.37866e-05	0.0186371
ENSG00000076554	7163	TPD52	-1.19229	4.60151	2.69407e-05	0.0186371
ENSG00000106028	6742	SSBP1	0.687847	7.87497	3.10877e-05	0.0186371
ENSG00000107984	22943	DKK1	0.879315	5.24387	2.9546e-05	0.0186371
ENSG00000113648	9555	MACROH2A1	-0.888646	4.53278	3.09955e-05	0.0186371
ENSG00000131558	60412	EXOC4	-0.598251	6.81121	3.06863e-05	0.0186371
ENSG00000132182	23225	NUP210	-0.742311	7.32714	2.83512e-05	0.0186371
ENSG00000140853	84166	NLRC5	-0.651262	6.57243	2.87554e-05	0.0186371
ENSG00000146166	51557	LGSN	0.741032	5.66046	1.86046e-05	0.0186371
ENSG00000181090	79813	EHMT1	-0.692177	5.36532	2.10464e-05	0.0186371
ENSG00000183578	388121	TNFAIP8L3	-2.69123	0.233158	2.45185e-05	0.0186371
ENSG00000205885	283314	C1RL-AS1	-1.91228	1.08853	2.67869e-05	0.0186371
ENSG00000100154	23331	TTC28	-0.808642	5.29862	3.59693e-05	0.019088
ENSG00000107719	27143	PALD1	-0.888692	5.05991	3.41963e-05	0.019088
ENSG00000162998	2487	FRZB	0.610211	7.84684	3.7227e-05	0.019088
ENSG00000188107	346007	EYS	0.576963	6.04527	3.84732e-05	0.019088
ENSG00000189283	2272	FHIT	-0.743751	5.38361	3.69958e-05	0.019088
ENSG00000065534	4638	MYLK	-0.749717	5.5539	4.46022e-05	0.0197814
ENSG00000113615	10802	SEC24A	0.498199	7.57662	4.53701e-05	0.0197814
ENSG00000137766	440279	UNC13C	1.05973	2.87314	4.23324e-05	0.0197814
ENSG00000240024	100505687	LINC00888	0.687233	4.83313	4.36906e-05	0.0197814
ENSG00000005884	3675	ITGA3	-0.993179	3.28014	5.4496e-05	0.0207181
ENSG00000101935	9949	AMMECR1	-0.478962	6.37663	5.4141e-05	0.0207181
ENSG00000126091	6487	ST3GAL3	-0.855204	3.82714	5.47183e-05	0.0207181
ENSG00000164953	91147	TMEM67	1.37891	2.29668	5.33922e-05	0.0207181
ENSG00000168288	27249	MMADHC	0.768338	6.82989	5.39002e-05	0.0207181
ENSG00000144034	51002	TPRKB	0.804647	5.38384	5.65638e-05	0.0208677
ENSG00000173933	5936	RBM4	-1.4286	2.5763	5.99569e-05	0.0215665
ENSG00000057657	639	PRDM1	0.473727	7.70105	7.77568e-05	0.0229027
ENSG00000072401	7321	UBE2D1	0.67129	5.89775	7.86295e-05	0.0229027
ENSG00000133401	23037	PDZD2	-1.5992	1.1387	7.32304e-05	0.0229027
ENSG00000138078	9581	PREPL	0.535332	6.35358	7.5139e-05	0.0229027
ENSG00000141480	409	ARRB2	-0.81968	6.65389	7.95897e-05	0.0229027
ENSG00000163584	200916	RPL22L1	1.16203	5.05684	6.87982e-05	0.0229027
ENSG00000165669	63877	FAM204A	0.854771	5.34891	7.07625e-05	0.0229027
ENSG00000167632	83696	TRAPPC9	-0.741781	5.19592	6.67245e-05	0.0229027
ENSG00000175040	9435	CHST2	0.632379	5.92941	6.98606e-05	0.0229027
ENSG00000181163	4869	NPM1	0.522964	10.8616	7.90929e-05	0.0229027
ENSG00000048471	92017	SNX29	-0.823428	5.23874	8.13451e-05	0.0229489
ENSG00000102401	51566	ARMCX3	0.822777	5.31913	8.45903e-05	0.0229639
ENSG00000137948	676	BRDT	1.14571	3.00367	8.41886e-05	0.0229639
ENSG00000074201	1207	CLNS1A	0.584137	7.58613	9.03257e-05	0.0240668
ENSG00000225264	#N/A	#N/A	-0.689465	5.15742	9.63579e-05	0.0252072
ENSG00000076043	25996	REXO2	0.644324	6.45796	0.000124472	0.0255844
ENSG00000105887	136319	MTPN	-0.766782	5.02377	0.000123513	0.0255844
ENSG00000105887	767558	LUZP6	-0.766782	5.02377	0.000123513	0.0255844
ENSG00000111639	51258	MRPL51	0.551225	6.26523	0.000118969	0.0255844
ENSG00000113387	10923	SUB1	0.681949	9.70762	0.000119361	0.0255844
ENSG00000114391	6152	RPL24	0.528689	9.24649	0.000115276	0.0255844
ENSG00000115020	200576	PIKFYVE	-0.607944	4.6743	0.000120344	0.0255844
ENSG00000133454	84700	MYO18B	-0.940773	4.4522	0.000120793	0.0255844
ENSG00000134001	1965	EIF2S1	0.518225	7.7229	0.000105812	0.0255844
ENSG00000155846	133522	PPARGC1B	-0.70832	5.26036	0.000119395	0.0255844
ENSG00000163803	151056	PLB1	2.60736	-0.923925	0.000115739	0.0255844
ENSG00000172469	79694	MANEA	0.782207	7.92218	0.000123972	0.0255844
ENSG00000182774	6218	RPS17	0.558687	9.42687	0.000123271	0.0255844
ENSG00000185420	64754	SMYD3	-0.573002	6.34881	0.000110173	0.0255844
ENSG00000187323	1630	DCC	-0.511206	7.54265	0.000114501	0.0255844
ENSG00000206120	#N/A	#N/A	-1.01134	4.73169	0.000100075	0.0255844
ENSG00000070366	23293	SMG6	-0.786539	5.18488	0.000137212	0.0256326
ENSG00000072518	2011	MARK2	-0.813996	5.13381	0.000134376	0.0256326
ENSG00000089009	6128	RPL6	0.399301	9.76031	0.000130697	0.0256326
ENSG00000107742	9806	SPOCK2	-1.17755	2.21686	0.00013335	0.0256326
ENSG00000143158	25874	MPC2	0.971257	5.80222	0.000140741	0.0256326
ENSG00000181350	388341	LRRC75A	0.551377	6.63306	0.000134701	0.0256326
ENSG00000183826	114781	BTBD9	-0.849753	3.93086	0.000128738	0.0256326
ENSG00000213281	4893	NRAS	0.541223	9.35947	0.000135439	0.0256326
ENSG00000265808	9554	SEC22B	0.629644	6.4848	0.000140275	0.0256326
ENSG00000168374	378	ARF4	0.510705	8.46579	0.000147991	0.0266161
ENSG00000164556	340286	FAM183BP	-2.42041	-0.30499	0.000150215	0.0266827
ENSG00000166562	90701	SEC11C	0.550398	6.73146	0.000153409	0.0269176
ENSG00000118246	22868	FASTKD2	0.768829	5.77429	0.000157862	0.0273653
ENSG00000102021	51213	LUZP4	0.637113	5.46579	0.000165401	0.0282486
ENSG00000139793	10150	MBNL2	0.594144	6.88291	0.000166884	0.0282486
ENSG00000122882	11319	ECD	0.670356	5.06296	0.000178677	0.0292137
ENSG00000138378	6775	STAT4	0.640693	4.81896	0.000176067	0.0292137
ENSG00000231889	643749	TRAF3IP2-AS1	-1.24562	2.50168	0.000177982	0.0292137
ENSG00000171202	84233	TMEM126A	0.691189	6.5958	0.000187468	0.0300288
ENSG00000243156	57553	MICAL3	-0.629071	5.74565	0.000187837	0.0300288
ENSG00000073756	5743	PTGS2	1.35757	1.80023	0.000195481	0.0305716
ENSG00000173726	9804	TOMM20	0.4667	7.83961	0.000193428	0.0305716
ENSG00000154237	79705	LRRK1	-0.615922	6.25943	0.000200965	0.0307605
ENSG00000154582	6921	ELOC	0.736995	8.15765	0.000200605	0.0307605
ENSG00000101558	9218	VAPA	0.554734	8.42928	0.000203467	0.0308156
ENSG00000101958	2742	GLRA2	-1.00252	3.31912	0.000213292	0.0308185
ENSG00000133318	10313	RTN3	0.451284	8.68192	0.000209112	0.0308185
ENSG00000138587	55329	MNS1	2.81415	-0.619127	0.000209477	0.0308185
ENSG00000145782	9140	ATG12	0.582813	6.08948	0.000214196	0.0308185
ENSG00000230189	#N/A	#N/A	-1.5429	1.86095	0.000209962	0.0308185
ENSG00000179832	727957	MROH1	-0.744187	4.76043	0.000218512	0.030823
ENSG00000198380	2673	GFPT1	0.461376	7.01891	0.00021756	0.030823
ENSG00000280187	#N/A	#N/A	1.97412	0.0292659	0.000222518	0.0310833
ENSG00000064102	55726	INTS13	0.553252	5.5199	0.000224811	0.0311018
ENSG00000109332	7323	UBE2D3	0.409076	9.3299	0.00023017	0.0315399
ENSG00000184203	5504	PPP1R2	0.459937	7.87108	0.000232412	0.0315467
ENSG00000173915	84833	ATP5MK	0.593736	7.77409	0.000245152	0.032965
ENSG00000162961	84661	DPY30	0.683923	6.44687	0.000249779	0.0332762
ENSG00000111801	10384	BTN3A3	-0.547321	5.06516	0.00025762	0.0340058
ENSG00000105738	23094	SIPA1L3	-0.735988	5.5985	0.000261233	0.0341693
ENSG00000111906	51020	HDDC2	0.5813	6.62902	0.000272225	0.0347531
ENSG00000120332	63923	TNN	0.439555	8.70675	0.000268568	0.0347531
ENSG00000176124	10301	DLEU1	-1.29216	2.89036	0.000272943	0.0347531
ENSG00000176124	100874074	DLEU7-AS1	-1.29216	2.89036	0.000272943	0.0347531
ENSG00000100528	10175	CNIH1	0.470607	7.43754	0.00029436	0.0359735
ENSG00000101445	26051	PPP1R16B	-0.734494	5.48243	0.000295323	0.0359735
ENSG00000106415	113263	GLCCI1	0.413351	9.05524	0.000297529	0.0359735
ENSG00000133858	196441	ZFC3H1	0.533466	6.9183	0.000295256	0.0359735
ENSG00000181704	286451	YIPF6	0.465025	6.18312	0.000285162	0.0359735
ENSG00000281344	#N/A	#N/A	-1.11991	3.62125	0.00028981	0.0359735
ENSG00000172164	6641	SNTB1	-0.683705	4.59916	0.000302364	0.0362535
ENSG00000086061	3301	DNAJA1	0.483863	8.21138	0.000314908	0.0365394
ENSG00000123095	79365	BHLHE41	0.587015	4.97326	0.000314799	0.0365394
ENSG00000167548	8085	KMT2D	-0.797666	5.69133	0.000312215	0.0365394
ENSG00000205542	7114	TMSB4X	0.508246	10.3572	0.00030936	0.0365394
ENSG00000023734	11171	STRAP	0.48302	6.58	0.000342633	0.0365737
ENSG00000047346	56204	FAM214A	0.476406	6.70167	0.00034599	0.0365737
ENSG00000054611	25771	TBC1D22A	-0.638011	5.0892	0.00032947	0.0365737
ENSG00000067048	8653	DDX3Y	0.46009	6.60143	0.000365612	0.0365737
ENSG00000067057	5214	PFKP	-0.496	6.05228	0.000363257	0.0365737
ENSG00000073331	80216	ALPK1	-0.608214	3.99803	0.000335495	0.0365737
ENSG00000075188	79023	NUP37	0.571738	5.86055	0.000348305	0.0365737
ENSG00000091164	9352	TXNL1	0.660007	7.5884	0.000328597	0.0365737
ENSG00000109133	55161	TMEM33	0.474148	7.36241	0.000349086	0.0365737
ENSG00000113643	5917	RARS1	0.580564	6.40201	0.000368584	0.0365737
ENSG00000117143	6675	UAP1	0.425278	7.96372	0.000363604	0.0365737
ENSG00000119812	25940	FAM98A	0.418866	7.44691	0.000362857	0.0365737
ENSG00000132467	57050	UTP3	0.460383	6.23305	0.000357267	0.0365737
ENSG00000143727	52	ACP1	0.436024	7.71006	0.000330468	0.0365737
ENSG00000144560	9686	VGLL4	-0.542297	5.10133	0.000354732	0.0365737
ENSG00000149657	149986	LSM14B	-0.686951	4.2042	0.000343895	0.0365737
ENSG00000159753	146206	CARMIL2	-0.866516	4.02627	0.000366364	0.0365737
ENSG00000162645	2634	GBP2	1.05894	2.82634	0.000341065	0.0365737
ENSG00000163519	50852	TRAT1	0.646874	5.54062	0.000344975	0.0365737
ENSG00000182752	5069	PAPPA	-0.992151	2.33749	0.000320193	0.0365737
ENSG00000196290	60491	NIF3L1	0.458346	6.06573	0.00032472	0.0365737
ENSG00000054965	23201	FAM168A	-0.631004	5.26762	0.000381891	0.0365813
ENSG00000134046	8932	MBD2	0.629052	6.84493	0.000378182	0.0365813
ENSG00000147400	1069	CETN2	0.705221	4.40857	0.000383916	0.0365813
ENSG00000155438	84365	NIFK	0.499063	6.20194	0.000380294	0.0365813
ENSG00000247708	100507266	STX18-AS1	-0.544915	5.56553	0.000383452	0.0365813
ENSG00000280828	#N/A	#N/A	-0.945776	3.85172	0.000375375	0.0365813
ENSG00000128245	7533	YWHAH	-0.43271	7.36056	0.000391078	0.0370186
ENSG00000120333	63931	MRPS14	0.533335	6.97641	0.000397566	0.0373868
ENSG00000008517	9235	IL32	0.506177	7.44566	0.00040972	0.0377455
ENSG00000066739	55102	ATG2B	-0.460635	5.93883	0.000411874	0.0377455
ENSG00000110934	51411	BIN2	-0.560848	5.70756	0.000406986	0.0377455
ENSG00000133639	694	BTG1	0.500078	6.47438	0.00041168	0.0377455
ENSG00000173113	51504	TRMT112	0.504131	6.90903	0.000419766	0.0382253
ENSG00000110514	8567	MADD	-0.648901	5.58569	0.000430415	0.0384647
ENSG00000128590	4189	DNAJB9	0.715246	5.79017	0.000426348	0.0384647
ENSG00000168028	3921	RPSA	0.431787	9.8875	0.00042981	0.0384647
ENSG00000240344	53938	PPIL3	0.746413	4.80662	0.00043811	0.0389107
ENSG00000109180	54940	OCIAD1	0.496539	7.33749	0.000443963	0.0391346
ENSG00000115806	26003	GORASP2	0.482777	7.77579	0.000446071	0.0391346
ENSG00000086598	10959	TMED2	0.483967	8.71885	0.000490703	0.0394427
ENSG00000086827	9183	ZW10	0.426291	6.98267	0.000468261	0.0394427
ENSG00000089820	393	ARHGAP4	-0.68092	5.23534	0.000484338	0.0394427
ENSG00000110958	10728	PTGES3	0.497999	8.47728	0.000480241	0.0394427
ENSG00000119707	58517	RBM25	0.4417	7.61046	0.000481307	0.0394427
ENSG00000121486	81627	TRMT1L	0.553846	5.70323	0.000462502	0.0394427
ENSG00000145220	55646	LYAR	0.518799	7.60047	0.000457764	0.0394427
ENSG00000155097	528	ATP6V1C1	0.457213	6.9881	0.000482896	0.0394427
ENSG00000156976	1974	EIF4A2	0.404178	8.95882	0.000478946	0.0394427
ENSG00000160712	3570	IL6R	-0.576317	5.47306	0.00045763	0.0394427
ENSG00000166200	9318	COPS2	0.674275	6.87792	0.000488355	0.0394427
ENSG00000169446	93380	MMGT1	0.474587	7.39652	0.000476155	0.0394427
ENSG00000173153	2101	ESRRA	-0.965608	3.11949	0.000475756	0.0394427
ENSG00000176731	401466	RBIS	0.605012	6.75084	0.000458884	0.0394427
ENSG00000234518	#N/A	#N/A	1.3104	1.56217	0.000485462	0.0394427
ENSG00000165704	3251	HPRT1	0.564206	7.63373	0.000499214	0.0399039
ENSG00000009413	5980	REV3L	-0.543156	6.4812	0.000513815	0.0401842
ENSG00000055044	51602	NOP58	0.558725	8.79594	0.000541822	0.0401842
ENSG00000078304	5527	PPP2R5C	0.404731	9.11613	0.000540941	0.0401842
ENSG00000100422	64781	CERK	-0.433751	6.99144	0.00052311	0.0401842
ENSG00000114209	11235	PDCD10	0.72325	7.11041	0.000519765	0.0401842
ENSG00000119185	9270	ITGB1BP1	0.486381	6.20506	0.000535925	0.0401842
ENSG00000134265	8774	NAPG	0.502551	5.57893	0.000531267	0.0401842
ENSG00000145088	55840	EAF2	0.634411	6.93041	0.000520766	0.0401842
ENSG00000153140	1070	CETN3	0.769078	4.65892	0.000524426	0.0401842
ENSG00000153936	9653	HS2ST1	-0.889674	4.1102	0.000531057	0.0401842
ENSG00000173064	283450	HECTD4	-0.562062	5.46703	0.000508708	0.0401842
ENSG00000189343	125208	RPS2P46	0.676785	5.04139	0.000509455	0.0401842
ENSG00000234072	#N/A	#N/A	0.741155	3.5716	0.000530377	0.0401842
ENSG00000254709	100423062	IGLL5	0.532104	6.847	0.000541273	0.0401842
ENSG00000149100	10480	EIF3M	0.481849	7.99654	0.000545423	0.0402438
ENSG00000172943	23133	PHF8	-0.606774	5.43535	0.000566405	0.0415788
ENSG00000120742	27230	SERP1	0.427983	10.0535	0.000574517	0.0419602
ENSG00000120438	6950	TCP1	0.446451	8.32381	0.000579713	0.0420014
ENSG00000167840	7775	ZNF232	0.530726	5.97085	0.00058092	0.0420014
ENSG00000132432	23480	SEC61G	0.698597	8.53984	0.000587404	0.0422579
ENSG00000257923	1523	CUX1	-0.451132	7.32513	0.000593491	0.0424833
ENSG00000179915	9378	NRXN1	-0.594043	5.19003	0.000603293	0.0429712
ENSG00000198692	9086	EIF1AY	0.641093	6.27312	0.000607213	0.0430373
ENSG00000026025	7431	VIM	0.481519	10.5481	0.000614104	0.043232
ENSG00000138134	57559	STAMBPL1	0.544093	5.8077	0.000615969	0.043232
ENSG00000077044	8527	DGKD	-0.525732	7.05877	0.000620651	0.0433492
ENSG00000128731	8924	HERC2	-0.651347	5.22716	0.000631055	0.0435298
ENSG00000154813	285381	DPH3	0.572214	6.51773	0.000632895	0.0435298
ENSG00000166971	64400	AKTIP	0.450923	5.38062	0.000635339	0.0435298
ENSG00000251034	#N/A	#N/A	-2.3631	0.237994	0.000626615	0.0435298
ENSG00000122566	3181	HNRNPA2B1	0.381781	9.37832	0.000638574	0.0435441
ENSG00000074966	7294	TXK	-0.98239	2.00666	0.000652119	0.0438443
ENSG00000116030	7341	SUMO1	0.517516	7.44616	0.000646452	0.0438443
ENSG00000117477	57821	CCDC181	1.31642	1.46834	0.000650978	0.0438443
ENSG00000163818	54585	LZTFL1	0.764962	4.32416	0.000656456	0.0439306
ENSG00000106853	22949	PTGR1	0.41552	6.83746	0.000681698	0.044007
ENSG00000116459	515	ATP5PB	0.548903	8.97771	0.000661844	0.044007
ENSG00000141934	8612	PLPP2	-1.25769	1.4337	0.000679162	0.044007
ENSG00000147604	6129	RPL7	0.538818	9.42348	0.000679479	0.044007
ENSG00000154723	522	ATP5PF	0.796028	7.40179	0.000681308	0.044007
ENSG00000177889	7334	UBE2N	0.36115	8.19434	0.000669603	0.044007
ENSG00000182220	10159	ATP6AP2	0.620932	6.23106	0.000681736	0.044007
ENSG00000211460	7247	TSN	0.534478	6.65087	0.000682065	0.044007
ENSG00000050130	51528	JKAMP	0.556302	6.65765	0.000697125	0.0441481
ENSG00000050730	79931	TNIP3	1.46569	1.27841	0.000689302	0.0441481
ENSG00000099260	54873	PALMD	-2.23108	-0.91251	0.000699594	0.0441481
ENSG00000110172	26973	CHORDC1	0.558138	7.08371	0.000691497	0.0441481
ENSG00000121481	6045	RNF2	0.546114	6.22478	0.000698559	0.0441481
ENSG00000100442	2287	FKBP3	0.81246	5.4239	0.000714883	0.044178
ENSG00000152240	115106	HAUS1	0.611652	5.8418	0.000715421	0.044178
ENSG00000157110	11030	RBPMS	-0.909162	3.42774	0.000714438	0.044178
ENSG00000169251	51068	NMD3	0.529696	6.38588	0.000706544	0.044178
ENSG00000173926	115123	MARCHF3	-0.708078	4.11116	0.000707254	0.044178
ENSG00000087302	51637	RTRAF	0.636244	7.45718	0.000727253	0.0447168
ENSG00000075142	6717	SRI	0.569046	6.939	0.000741456	0.0447543
ENSG00000106948	80709	AKNA	-0.608792	6.41407	0.000737981	0.0447543
ENSG00000170860	27258	LSM3	0.611226	8.58322	0.00073695	0.0447543
ENSG00000197498	84154	RPF2	0.617198	6.6697	0.000741444	0.0447543
ENSG00000221821	441150	C6orf226	-1.71995	1.39774	0.000743416	0.0447543
ENSG00000086730	7462	LAT2	-0.689986	4.75418	0.000754959	0.045072
ENSG00000185666	8224	SYN3	-0.747797	5.03055	0.000751988	0.045072
ENSG00000063245	29924	EPN1	-0.834598	5.369	0.000801472	0.0452912
ENSG00000081320	9262	STK17B	0.573849	8.0497	0.000778503	0.0452912
ENSG00000095370	10044	SH2D3C	-0.719032	3.98875	0.000817913	0.0452912
ENSG00000103489	64131	XYLT1	-0.458529	6.64953	0.000803852	0.0452912
ENSG00000104671	10671	DCTN6	0.873798	5.72827	0.000784218	0.0452912
ENSG00000118181	6230	RPS25	0.614018	10.9971	0.000785558	0.0452912
ENSG00000119138	687	KLF9	0.465559	5.05205	0.000795494	0.0452912
ENSG00000119414	5537	PPP6C	0.362784	7.72708	0.000792209	0.0452912
ENSG00000120694	10808	HSPH1	0.481023	7.0475	0.000815946	0.0452912
ENSG00000123505	262	AMD1	0.602333	7.41768	0.00081844	0.0452912
ENSG00000137040	26953	RANBP6	0.545627	5.3889	0.000769976	0.0452912
ENSG00000138674	22872	SEC31A	0.350519	8.49376	0.000806008	0.0452912
ENSG00000155330	388272	C16orf87	0.677827	4.93623	0.000809798	0.0452912
ENSG00000164045	993	CDC25A	-0.463092	5.89014	0.000768112	0.0452912
ENSG00000171530	6902	TBCA	0.577534	7.41197	0.000778709	0.0452912
ENSG00000173226	9657	IQCB1	0.442166	7.26981	0.000770806	0.0452912
ENSG00000182749	164091	PAQR7	-1.47882	0.834117	0.000801369	0.0452912
ENSG00000186103	503582	ARGFX	-2.24387	-1.31885	0.000814346	0.0452912
ENSG00000196531	4666	NACA	0.418707	11.0584	0.000771475	0.0452912
ENSG00000117395	10969	EBNA1BP2	0.532983	7.16783	0.000825274	0.0454266
ENSG00000162441	84328	LZIC	0.561489	5.69251	0.000827202	0.0454266
ENSG00000124767	2739	GLO1	0.608289	8.219	0.000830478	0.0454331
ENSG00000116711	5321	PLA2G4A	0.508192	6.58307	0.000835412	0.0455299
ENSG00000114541	23150	FRMD4B	-2.53004	-1.34809	0.000884221	0.046956
ENSG00000114841	25981	DNAH1	-0.762235	4.0022	0.000886607	0.046956
ENSG00000132478	85451	UNK	0.532884	5.0338	0.000889819	0.046956
ENSG00000143947	6233	RPS27A	0.474916	9.96566	0.000891772	0.046956
ENSG00000151532	143187	VTI1A	-0.457511	5.79773	0.000874141	0.046956
ENSG00000154642	54149	C21orf91	0.473196	5.99339	0.000894214	0.046956
ENSG00000164346	10412	NSA2	0.650381	7.8204	0.000872018	0.046956
ENSG00000197045	2764	GMFB	0.832729	5.87014	0.000869856	0.046956
ENSG00000203880	55251	PCMTD2	-0.545918	5.13787	0.000884621	0.046956
ENSG00000264057	#N/A	#N/A	-2.65344	-1.08533	0.000875746	0.046956
ENSG00000010030	51513	ETV7	2.00248	1.05124	0.000899649	0.0470568
ENSG00000064652	28966	SNX24	-0.67674	3.93486	0.000902675	0.0470568
ENSG00000166439	254225	RNF169	-1.41266	1.858	0.000910447	0.0472907
ENSG00000069345	10294	DNAJA2	0.489773	6.33385	0.000917703	0.0474961
ENSG00000132963	51371	POMP	0.710599	6.46155	0.000927468	0.0478294
ENSG00000008018	5689	PSMB1	0.462252	7.3079	0.000934294	0.0478385
ENSG00000163170	388962	BOLA3	0.51697	6.21285	0.000934235	0.0478385
ENSG00000132549	157680	VPS13B	-0.420565	6.51743	0.000941237	0.0478912
ENSG00000281896	#N/A	#N/A	-1.16025	1.28585	0.000941981	0.0478912
ENSG00000070501	5423	POLB	0.558323	4.4683	0.000957702	0.0483994
ENSG00000198824	283489	CHAMP1	0.370026	7.94172	0.000958704	0.0483994
ENSG00000055070	26099	SZRD1	-1.32495	1.83287	0.000962138	0.0484029
ENSG00000163156	79005	SCNM1	0.467236	6.09216	0.000971163	0.0486867
ENSG00000163156	100534012	TNFAIP8L2-SCNM1	0.467236	6.09216	0.000971163	0.0486867
ENSG00000082212	4200	ME2	0.382186	8.23799	0.000983224	0.0490221
ENSG00000166794	5479	PPIB	0.397161	7.75656	0.000986295	0.0490221
ENSG00000198771	92241	RCSD1	-0.401337	7.00477	0.000988074	0.0490221
ENSG00000100644	3091	HIF1A	0.431164	7.78324	0.000997089	0.0492994
ENSG00000065154	4942	OAT	0.450567	6.87721	0.00101205	0.0496014
ENSG00000145247	132299	OCIAD2	0.528748	4.79462	0.00101354	0.0496014
ENSG00000163617	57577	CCDC191	-2.06891	0.906533	0.00100865	0.0496014
ENSG00000196576	23654	PLXNB2	-1.82207	0.520708	0.00102013	0.0497548
ENSG00000134245	7482	WNT2B	-2.23071	-0.488222	0.00102809	0.0498052
ENSG00000156261	10694	CCT8	0.52687	8.85117	0.00102535	0.0498052
ENSG00000088205	8886	DDX18	0.436606	7.95721	0.0010346	0.0498925
ENSG00000205423	255919	CNEP1R1	0.732808	4.0529	0.00103683	0.0498925
ENSG00000072954	79041	TMEM38A	-0.639198	4.93196	0.00104327	0.0500353
ENSG00000023902	51177	PLEKHO1	-1.44679	0.10741	0.00105584	0.0501976
ENSG00000110092	595	CCND1	-0.464272	8.00221	0.00108852	0.0501976
ENSG00000114374	8287	USP9Y	-0.511562	5.04578	0.00108479	0.0501976
ENSG00000114374	64595	TTTY15	-0.511562	5.04578	0.00108479	0.0501976
ENSG00000115310	57142	RTN4	0.475098	8.00202	0.0010625	0.0501976
ENSG00000126524	51119	SBDS	0.571173	6.63655	0.0010577	0.0501976
ENSG00000134333	3939	LDHA	0.307326	10.9973	0.00105841	0.0501976
ENSG00000142864	26135	SERBP1	0.400247	9.22932	0.00106742	0.0501976
ENSG00000151657	22944	KIN	0.732826	3.99732	0.00107139	0.0501976
ENSG00000152147	79833	GEMIN6	0.447481	5.37016	0.00108041	0.0501976
ENSG00000154188	284	ANGPT1	0.656008	3.94599	0.00108422	0.0501976
ENSG00000163138	133015	PACRGL	0.918558	2.25268	0.00107085	0.0501976
ENSG00000186395	3858	KRT10	0.957442	3.68631	0.00108647	0.0501976
ENSG00000023572	51022	GLRX2	0.852357	4.5135	0.00111019	0.0506763
ENSG00000111788	#N/A	#N/A	-1.19545	1.96408	0.00111128	0.0506763
ENSG00000116752	10286	BCAS2	0.525677	7.29686	0.00111299	0.0506763
ENSG00000197442	4217	MAP3K5	-0.505259	4.75371	0.00110402	0.0506763
ENSG00000090060	10914	PAPOLA	0.415257	8.26832	0.00112833	0.0510572
ENSG00000205133	286144	TRIQK	-2.72505	-0.471339	0.00112845	0.0510572
ENSG00000048544	55173	MRPS10	0.469085	6.218	0.0011419	0.0511781
ENSG00000147677	8667	EIF3H	0.389289	8.67686	0.00114098	0.0511781
ENSG00000232119	28985	MCTS1	0.517727	7.64788	0.00113644	0.0511781
ENSG00000270246	#N/A	#N/A	1.49143	-0.201375	0.00114535	0.0511781
ENSG00000138036	51626	DYNC2LI1	1.03	3.75157	0.00116263	0.0515412
ENSG00000164815	5001	ORC5	0.628234	7.17551	0.00116229	0.0515412
ENSG00000205981	131118	DNAJC19	0.562501	5.4886	0.00116423	0.0515412
ENSG00000112992	23530	NNT	-0.336108	7.51797	0.00117507	0.0518615
ENSG00000079819	2037	EPB41L2	0.402329	7.82779	0.00118683	0.0521884
ENSG00000206190	57194	ATP10A	-0.435574	6.2238	0.00118973	0.0521884
ENSG00000175895	79666	PLEKHF2	0.583135	5.40853	0.00120072	0.0524033
ENSG00000183520	51118	UTP11	0.576672	7.38008	0.00120804	0.0524033
ENSG00000197816	100499483	CCDC180	-0.706011	3.51398	0.00120246	0.0524033
ENSG00000234745	3106	HLA-B	-0.516085	8.96331	0.0012092	0.0524033
ENSG00000080824	3320	HSP90AA1	0.393537	10.2922	0.0012246	0.0526391
ENSG00000115758	4953	ODC1	0.348121	8.20151	0.0012439	0.0526391
ENSG00000115956	5341	PLEK	-1.88303	0.150459	0.00122144	0.0526391
ENSG00000116473	5906	RAP1A	-1.04386	2.35247	0.00123339	0.0526391
ENSG00000169045	3187	HNRNPH1	0.43772	8.62708	0.00123954	0.0526391
ENSG00000170791	79145	CHCHD7	0.547033	7.6533	0.00124322	0.0526391
ENSG00000172936	4615	MYD88	-0.452106	6.51844	0.00122676	0.0526391
ENSG00000184432	9276	COPB2	0.388482	7.50373	0.0012427	0.0526391
ENSG00000050405	51474	LIMA1	0.494612	5.36714	0.00129717	0.0527967
ENSG00000072849	51009	DERL2	0.527184	7.33524	0.00132845	0.0527967
ENSG00000077152	29089	UBE2T	0.402992	8.10234	0.00126548	0.0527967
ENSG00000090857	55066	PDPR	-0.599804	4.30062	0.00132928	0.0527967
ENSG00000101856	10857	PGRMC1	0.469971	7.29408	0.00127818	0.0527967
ENSG00000112996	10884	MRPS30	0.524172	6.11542	0.0013357	0.0527967
ENSG00000116750	51377	UCHL5	0.702758	7.51219	0.00132869	0.0527967
ENSG00000123545	29078	NDUFAF4	0.523477	7.45647	0.00128427	0.0527967
ENSG00000136997	4609	MYC	0.336548	9.64166	0.00131047	0.0527967
ENSG00000138399	79675	FASTKD1	0.549339	6.79108	0.00128594	0.0527967
ENSG00000147669	5440	POLR2K	0.690014	7.00907	0.00129102	0.0527967
ENSG00000152700	51128	SAR1B	0.441067	7.01545	0.00133493	0.0527967
ENSG00000167193	1398	CRK	0.375081	6.09651	0.00131252	0.0527967
ENSG00000167842	79003	MIS12	0.490753	6.0754	0.00125976	0.0527967
ENSG00000180817	5464	PPA1	0.609278	9.18122	0.00127951	0.0527967
ENSG00000184029	10281	DSCR4	-0.635929	4.66437	0.0013056	0.0527967
ENSG00000185808	51227	PIGP	0.464811	5.74936	0.00132623	0.0527967
ENSG00000186047	220107	DLEU7	-1.92955	0.484352	0.00128197	0.0527967
ENSG00000186047	103689915	DLEU1-AS1	-1.92955	0.484352	0.00128197	0.0527967
ENSG00000196367	8295	TRRAP	-0.461843	7.65106	0.00131678	0.0527967
ENSG00000198189	51170	HSD17B11	0.639818	5.39549	0.00130263	0.0527967
ENSG00000198763	4536	ND2	0.395979	12.0101	0.00133482	0.0527967
ENSG00000213654	63940	GPSM3	-0.988403	3.13111	0.0012869	0.0527967
ENSG00000221886	63920	ZBED8	0.859925	2.24549	0.00128521	0.0527967
ENSG00000228350	102724368	LINC02585	1.94198	0.259105	0.00128006	0.0527967
ENSG00000119862	29094	LGALSL	0.549912	4.38193	0.00134082	0.052854
ENSG00000171044	286046	XKR6	-0.520478	5.52394	0.00134469	0.0528619
ENSG00000002079	#N/A	#N/A	-1.6978	0.1551	0.00137286	0.0531145
ENSG00000069329	55737	VPS35	0.438719	7.44447	0.00137765	0.0531145
ENSG00000079616	3835	KIF22	-0.554299	6.20356	0.00137892	0.0531145
ENSG00000133641	91298	C12orf29	0.612366	5.95662	0.00137256	0.0531145
ENSG00000135423	27165	GLS2	-1.5256	1.02502	0.00135912	0.0531145
ENSG00000148468	221061	FAM171A1	-0.424879	5.76109	0.00138475	0.0531145
ENSG00000155636	129831	RBM45	0.602396	4.51239	0.00136952	0.0531145
ENSG00000163659	25976	TIPARP	0.498477	6.18394	0.00138395	0.0531145
ENSG00000172985	344558	SH3RF3	-0.641875	5.7573	0.00136795	0.0531145
ENSG00000259635	#N/A	#N/A	-2.17425	-0.324083	0.00138804	0.0531145
ENSG00000112893	4124	MAN2A1	0.366676	7.67805	0.00139609	0.053281
ENSG00000137478	9873	FCHSD2	-0.388594	7.09405	0.00140271	0.0533016
ENSG00000148229	54107	POLE3	0.341469	8.26601	0.00140404	0.0533016
ENSG00000239559	#N/A	#N/A	1.94993	0.29387	0.00141203	0.0534638
ENSG00000121064	59342	SCPEP1	0.440771	6.35424	0.00141823	0.0535576
ENSG00000196470	6477	SIAH1	-0.832607	2.57696	0.00142747	0.0537656
ENSG00000130338	56995	TULP4	-0.526516	5.11073	0.00145622	0.0541398
ENSG00000143155	261726	TIPRL	0.49231	6.294	0.00145062	0.0541398
ENSG00000159433	57519	STARD9	-0.583184	4.87408	0.00145398	0.0541398
ENSG00000210082	#N/A	#N/A	0.392369	13.8795	0.00144418	0.0541398
ENSG00000249456	#N/A	#N/A	-1.36685	1.14971	0.00144557	0.0541398
ENSG00000052802	6307	MSMO1	0.434727	6.41121	0.00150044	0.0543098
ENSG00000075336	29090	TIMM21	0.563991	5.97433	0.00151279	0.0543098
ENSG00000106399	6119	RPA3	0.649526	7.25777	0.00149951	0.0543098
ENSG00000109805	64151	NCAPG	0.453848	7.19163	0.00151364	0.0543098
ENSG00000111790	26127	FGFR1OP2	0.589799	5.31929	0.00150251	0.0543098
ENSG00000115128	51639	SF3B6	0.567978	7.82499	0.00148899	0.0543098
ENSG00000118690	84071	ARMC2	1.0264	2.44372	0.0014972	0.0543098
ENSG00000125870	6629	SNRPB2	0.475835	6.59886	0.00150686	0.0543098
ENSG00000134283	51535	PPHLN1	0.394593	7.46273	0.00151274	0.0543098
ENSG00000135018	29979	UBQLN1	0.374425	8.88021	0.00147367	0.0543098
ENSG00000146278	10957	PNRC1	0.472058	6.23701	0.00148509	0.0543098
ENSG00000162669	164045	HFM1	-0.973337	2.51687	0.00150806	0.0543098
ENSG00000196227	63939	FAM217B	0.408843	6.14216	0.00147389	0.0543098
ENSG00000197008	7697	ZNF138	0.554453	5.88313	0.00148648	0.0543098
ENSG00000141959	5211	PFKL	-0.796118	4.46678	0.00151971	0.0543922
ENSG00000009307	7812	CSDE1	0.285705	10.1895	0.00153795	0.0549081
ENSG00000261884	#N/A	#N/A	-1.66706	0.897266	0.00154222	0.0549246
ENSG00000066455	9950	GOLGA5	0.569435	5.28335	0.00155208	0.0551392
ENSG00000008988	6224	RPS20	0.560557	11.4479	0.00157142	0.0554185
ENSG00000107949	56647	BCCIP	0.554413	6.65114	0.00156886	0.0554185
ENSG00000138069	5861	RAB1A	0.567694	7.48923	0.0015715	0.0554185
ENSG00000113460	55299	BRIX1	0.647851	6.2825	0.00157858	0.0555321
ENSG00000075568	23505	TMEM131	0.35857	7.4979	0.0016015	0.056201
ENSG00000173418	51126	NAA20	0.49621	6.4921	0.00160548	0.0562036
ENSG00000134153	56851	EMC7	0.554386	6.3964	0.00161985	0.056569
ENSG00000130741	1968	EIF2S3	0.334101	8.39445	0.00163661	0.0567409
ENSG00000182208	81532	MOB2	-1.26637	1.99579	0.00162986	0.0567409
ENSG00000187954	50626	CYHR1	-0.851978	3.52525	0.0016346	0.0567409
ENSG00000143106	5686	PSMA5	0.303841	9.0489	0.00164266	0.0568139
ENSG00000185728	253943	YTHDF3	0.43199	6.80868	0.00164693	0.0568252
ENSG00000129562	1603	DAD1	0.537819	7.60829	0.00165419	0.0569391
ENSG00000083312	3842	TNPO1	0.402563	8.77359	0.00166293	0.057086
ENSG00000088808	23368	PPP1R13B	-0.699356	3.39842	0.0016664	0.057086
ENSG00000131931	55145	THAP1	0.495445	5.33825	0.00168386	0.0575471
ENSG00000139684	2098	ESD	0.445721	7.50464	0.00168851	0.0575695
ENSG00000047056	22884	WDR37	-0.449484	4.98243	0.00169363	0.0576075
ENSG00000170417	130827	TMEM182	0.610654	4.02137	0.00169862	0.0576408
ENSG00000198818	113402	SFT2D1	0.567137	6.27485	0.00170584	0.0577496
ENSG00000126814	57570	TRMT5	0.576597	4.91001	0.00171245	0.0578373
ENSG00000159479	112950	MED8	0.410869	5.68397	0.00171898	0.0579219
ENSG00000165684	6621	SNAPC4	-0.86759	2.3739	0.00172803	0.0580909
ENSG00000117500	50999	TMED5	0.564949	8.36961	0.00173797	0.0582888
ENSG00000108984	5608	MAP2K6	0.607703	4.48117	0.00175759	0.0588098
ENSG00000071082	6160	RPL31	0.395851	9.15259	0.00176944	0.0588647
ENSG00000108861	1845	DUSP3	-0.607454	3.64311	0.0017795	0.0588647
ENSG00000119714	8111	GPR68	-1.15084	1.48258	0.00177969	0.0588647
ENSG00000149346	128710	SLX4IP	-0.65067	4.56708	0.00177242	0.0588647
ENSG00000177410	441951	ZFAS1	0.398436	7.02415	0.0017644	0.0588647
ENSG00000196449	79693	YRDC	-0.426426	5.72924	0.0017841	0.0588752
ENSG00000178075	54762	GRAMD1C	0.836442	2.54446	0.0017902	0.0589415
ENSG00000133275	1455	CSNK1G2	-0.66488	5.24795	0.00180903	0.05929
ENSG00000140525	55215	FANCI	-0.316756	7.7178	0.0018066	0.05929
ENSG00000094916	23468	CBX5	-0.309501	8.19458	0.00181661	0.059329
ENSG00000137309	3159	HMGA1	0.412924	9.81517	0.00181854	0.059329
ENSG00000159352	5710	PSMD4	0.421095	7.77338	0.00182259	0.059329
ENSG00000121864	51193	ZNF639	0.67386	6.81875	0.00182945	0.059418
ENSG00000109475	6164	RPL34	0.465122	8.61986	0.00184052	0.0595088
ENSG00000182095	84629	TNRC18	-0.739569	5.49744	0.00183755	0.0595088
ENSG00000166848	54386	TERF2IP	0.449641	6.18304	0.00184585	0.0595474
ENSG00000166848	105371348	LOC105371348	0.449641	6.18304	0.00184585	0.0595474
ENSG00000183291	9403	SELENOF	0.695086	7.79832	0.00185807	0.0598075
ENSG00000151229	114134	SLC2A13	-1.16543	1.64069	0.00186281	0.0598263
ENSG00000016391	55349	CHDH	-1.01018	2.2979	0.00191495	0.0600206
ENSG00000103091	79726	WDR59	-0.481113	5.22799	0.00192805	0.0600206
ENSG00000115091	10096	ACTR3	0.380865	8.22373	0.0019113	0.0600206
ENSG00000116161	27101	CACYBP	0.47421	8.72169	0.00193761	0.0600206
ENSG00000119772	1788	DNMT3A	-0.728898	2.93477	0.0019396	0.0600206
ENSG00000128609	4698	NDUFA5	0.715977	5.58791	0.00190109	0.0600206
ENSG00000133114	55425	GPALPP1	0.635397	4.53742	0.00187772	0.0600206
ENSG00000135299	22881	ANKRD6	-1.58683	1.93039	0.00190591	0.0600206
ENSG00000136141	23143	LRCH1	-0.416763	5.4166	0.00193309	0.0600206
ENSG00000137876	51187	RSL24D1	0.552531	7.9136	0.00194002	0.0600206
ENSG00000142235	114783	LMTK3	-1.63996	0.456061	0.00193175	0.0600206
ENSG00000159692	1487	CTBP1	-0.540678	5.0098	0.00194395	0.0600206
ENSG00000164163	6059	ABCE1	0.487378	6.66779	0.00191421	0.0600206
ENSG00000165029	19	ABCA1	0.595338	4.68819	0.00193231	0.0600206
ENSG00000169564	5093	PCBP1	0.36998	9.66151	0.00192297	0.0600206
ENSG00000173821	57674	RNF213	-0.544338	6.4836	0.00191	0.0600206
ENSG00000176155	284001	CCDC57	-0.670845	4.25782	0.00193671	0.0600206
ENSG00000177409	219285	SAMD9L	0.550731	7.3297	0.00191428	0.0600206
ENSG00000033030	55596	ZCCHC8	0.386926	5.74019	0.00197856	0.0600581
ENSG00000117475	8548	BLZF1	0.624233	5.00685	0.00197754	0.0600581
ENSG00000126561	6776	STAT5A	-1.72124	0.95395	0.001966	0.0600581
ENSG00000131508	7322	UBE2D2	0.523951	8.0342	0.00195737	0.0600581
ENSG00000159445	117145	THEM4	0.411726	7.19157	0.00196957	0.0600581
ENSG00000166478	7702	ZNF143	0.466099	5.36511	0.00195834	0.0600581
ENSG00000171853	51112	TRAPPC12	-0.526956	5.03773	0.00197586	0.0600581
ENSG00000198911	6721	SREBF2	-0.559347	7.79752	0.0019629	0.0600581
ENSG00000075643	55034	MOCOS	-0.657747	3.9021	0.00200545	0.0601756
ENSG00000091527	55573	CDV3	0.363752	8.49104	0.00198674	0.0601756
ENSG00000117505	1810	DR1	0.340855	7.15126	0.00200753	0.0601756
ENSG00000140743	1039	CDR2	0.319803	6.60975	0.0019996	0.0601756
ENSG00000145996	54901	CDKAL1	-0.47528	6.09877	0.00199335	0.0601756
ENSG00000164056	10252	SPRY1	0.715906	3.48445	0.00200187	0.0601756
ENSG00000175416	1212	CLTB	-1.91306	-0.417223	0.00201794	0.060362
ENSG00000116288	11315	PARK7	0.347581	7.91676	0.0020339	0.0607132
ENSG00000117118	6390	SDHB	0.405569	8.42563	0.00203983	0.060764
ENSG00000160818	54865	GPATCH4	0.428669	5.63692	0.00205205	0.0610018
ENSG00000089050	10741	RBBP9	0.522869	4.58657	0.00205666	0.0610127
ENSG00000213742	102724826	ZNF337-AS1	-0.988737	2.50437	0.00206173	0.0610375
ENSG00000197756	6168	RPL37A	0.385625	10.029	0.00207324	0.0612521
ENSG00000100911	5721	PSME2	0.296587	8.72903	0.00208088	0.0613518
ENSG00000096433	3710	ITPR3	-0.576023	5.94234	0.00211816	0.0615151
ENSG00000111897	57515	SERINC1	0.542575	5.39898	0.0021249	0.0615151
ENSG00000122565	11335	CBX3	0.59658	7.7386	0.00211877	0.0615151
ENSG00000122643	51251	NT5C3A	0.542287	6.60647	0.002114	0.0615151
ENSG00000125812	64412	GZF1	0.427921	5.64948	0.0021184	0.0615151
ENSG00000129235	84817	TXNDC17	0.40174	5.91045	0.0021224	0.0615151
ENSG00000165416	10910	SUGT1	0.416945	6.48619	0.00209891	0.0615151
ENSG00000187735	6917	TCEA1	0.539364	6.57391	0.00209254	0.0615151
ENSG00000205581	3150	HMGN1	0.469348	7.11093	0.00211569	0.0615151
ENSG00000180747	100271836	SMG1P3	-0.972049	2.4898	0.00213738	0.0617521
ENSG00000101132	5203	PFDN4	0.897532	4.91168	0.00216207	0.0622156
ENSG00000119013	4709	NDUFB3	0.658598	7.16445	0.00215932	0.0622156
ENSG00000118402	6785	ELOVL4	3.21989	-1.41084	0.00218978	0.0623975
ENSG00000123562	9643	MORF4L2	0.352347	8.60178	0.00218604	0.0623975
ENSG00000160584	23387	SIK3	-0.453374	6.5835	0.00217758	0.0623975
ENSG00000186918	55893	ZNF395	-0.803861	3.48653	0.00218998	0.0623975
ENSG00000255529	81488	POLR2M	0.704516	4.78034	0.00219007	0.0623975
ENSG00000157193	7804	LRP8	-0.438041	7.13701	0.00219534	0.0624239
ENSG00000138385	6741	SSB	0.613156	6.70693	0.00219969	0.0624243
ENSG00000116350	6429	SRSF4	-0.341521	7.95555	0.00221076	0.0626149
ENSG00000153250	5937	RBMS1	0.354973	6.56463	0.00222356	0.0627306
ENSG00000160796	23218	NBEAL2	-0.564335	6.38338	0.00222353	0.0627306
ENSG00000162623	127253	TYW3	0.462226	6.06477	0.00222993	0.0627871
ENSG00000002822	8379	MAD1L1	-0.63536	4.26512	0.00224707	0.0628627
ENSG00000038532	23274	CLEC16A	-0.639698	4.65402	0.00225779	0.0628627
ENSG00000105325	51343	FZR1	-0.92967	3.7619	0.00227823	0.0628627
ENSG00000109861	1075	CTSC	0.330513	8.7598	0.00227713	0.0628627
ENSG00000120539	84930	MASTL	0.370872	6.54755	0.0022572	0.0628627
ENSG00000126953	1678	TIMM8A	0.453138	5.00984	0.00226348	0.0628627
ENSG00000132024	54862	CC2D1A	-0.605648	4.38514	0.00229223	0.0628627
ENSG00000138430	29789	OLA1	0.371576	7.66997	0.00225141	0.0628627
ENSG00000142168	6647	SOD1	0.425338	8.26829	0.00226872	0.0628627
ENSG00000146232	4794	NFKBIE	-1.22165	1.60484	0.00229378	0.0628627
ENSG00000154640	10950	BTG3	0.43171	5.99147	0.00223849	0.0628627
ENSG00000163535	151246	SGO2	0.598577	6.35147	0.00228287	0.0628627
ENSG00000172380	55970	GNG12	0.651555	3.85459	0.00229223	0.0628627
ENSG00000182890	2747	GLUD2	1.99702	-0.497674	0.00228456	0.0628627
ENSG00000114902	28972	SPCS1	0.373855	8.64515	0.00231643	0.0630034
ENSG00000181218	92815	H2AW	-0.936281	2.66193	0.00231068	0.0630034
ENSG00000184489	11156	PTP4A3	-0.536213	8.31741	0.002305	0.0630034
ENSG00000185947	10308	ZNF267	0.624911	4.8136	0.00231512	0.0630034
ENSG00000165025	6850	SYK	-0.432764	6.18778	0.00233165	0.0632977
ENSG00000120875	1846	DUSP4	0.495349	6.16162	0.00235117	0.0637075
ENSG00000111678	113246	C12orf57	-0.696106	3.7082	0.00237541	0.0641228
ENSG00000153395	79888	LPCAT1	-0.43508	5.61602	0.00237495	0.0641228
ENSG00000110700	6207	RPS13	0.317608	10.3879	0.00238679	0.0643093
ENSG00000097007	25	ABL1	-0.538614	4.65791	0.00240145	0.0644628
ENSG00000100461	55147	RBM23	-0.4514	6.15938	0.00239722	0.0644628
ENSG00000100664	1983	EIF5	0.311415	9.39811	0.00241139	0.064609
ENSG00000100605	3705	ITPK1	-0.633059	4.16322	0.00242076	0.0646932
ENSG00000167522	29123	ANKRD11	-0.469229	6.69782	0.00242352	0.0646932
ENSG00000179085	54344	DPM3	-0.972585	4.49722	0.00243553	0.0647917
ENSG00000196247	51427	ZNF107	0.656724	5.95019	0.00243622	0.0647917
ENSG00000136143	8803	SUCLA2	0.665084	5.33774	0.00244546	0.064798
ENSG00000198286	84433	CARD11	-0.512642	6.22177	0.002444	0.064798
ENSG00000099910	84861	KLHL22	-0.73851	3.6183	0.00245938	0.0650469
ENSG00000174021	2787	GNG5	0.49963	9.13131	0.00247213	0.0652643
ENSG00000105879	79872	CBLL1	0.479834	5.67128	0.00252227	0.0658616
ENSG00000120805	400	ARL1	0.452546	5.82489	0.00252055	0.0658616
ENSG00000130224	57631	LRCH2	1.32871	0.93045	0.00252421	0.0658616
ENSG00000133112	7178	TPT1	0.702374	9.28772	0.00249965	0.0658616
ENSG00000136810	7295	TXN	0.518939	9.36554	0.0025202	0.0658616
ENSG00000157916	11079	RER1	0.376148	6.82264	0.002517	0.0658616
ENSG00000232573	326307	RPL3P4	0.914471	2.41615	0.0025268	0.0658616
ENSG00000138382	29081	METTL5	0.615323	6.34812	0.0025373	0.0660064
ENSG00000160957	9401	RECQL4	-0.689934	4.05698	0.00254153	0.0660064
ENSG00000125691	9349	RPL23	0.416873	8.75168	0.00254902	0.0660817
ENSG00000168175	93487	MAPK1IP1L	0.351791	7.76681	0.00255578	0.0661377
ENSG00000203907	441161	OOEP	0.672548	4.11912	0.00256051	0.0661411
ENSG00000257267	10778	ZNF271P	0.542373	4.78387	0.00260419	0.067149
ENSG00000153989	116150	NUS1	0.380763	6.43045	0.00261648	0.0673451
ENSG00000023318	23071	ERP44	0.390748	7.98827	0.00262756	0.0675094
ENSG00000170324	143162	FRMPD2	2.13833	-0.5705	0.0026365	0.0676184
ENSG00000182362	54059	YBEY	0.501263	4.81073	0.0026428	0.0676595
ENSG00000075702	284403	WDR62	-0.595575	5.10928	0.00266339	0.0677854
ENSG00000108691	6347	CCL2	0.577459	5.89848	0.00266656	0.0677854
ENSG00000109775	55325	UFSP2	0.601666	4.89173	0.00266158	0.0677854
ENSG00000112335	8724	SNX3	0.440672	6.90229	0.00265483	0.0677854
ENSG00000175606	54968	TMEM70	0.570499	7.5891	0.00267147	0.0677904
ENSG00000135535	8763	CD164	0.36298	8.47349	0.00269382	0.0678787
ENSG00000137801	7057	THBS1	-0.482969	5.13427	0.0026872	0.0678787
ENSG00000142676	6135	RPL11	0.334519	9.97836	0.00269339	0.0678787
ENSG00000158639	90737	PAGE5	0.474549	6.40962	0.00269033	0.0678787
ENSG00000104442	55156	ARMC1	0.495084	6.92471	0.00270258	0.0679255
ENSG00000115165	9595	CYTIP	0.342034	8.13347	0.00270512	0.0679255
ENSG00000168291	5162	PDHB	0.381011	6.34245	0.00271862	0.0681456
ENSG00000116852	23046	KIF21B	-0.494171	7.20687	0.00272981	0.0681884
ENSG00000132016	79173	BRME1	-1.74347	-0.336335	0.00272539	0.0681884
ENSG00000083520	22894	DIS3	0.446858	6.84141	0.0027539	0.0684254
ENSG00000134864	87769	GGACT	1.14642	1.89492	0.00276028	0.0684254
ENSG00000151092	55768	NGLY1	0.411525	6.51428	0.00276308	0.0684254
ENSG00000164105	8819	SAP30	0.568454	4.86908	0.00276084	0.0684254
ENSG00000215305	64601	VPS16	-0.83747	3.12951	0.00276184	0.0684254
ENSG00000198420	9747	TCAF1	-1.11271	1.75542	0.00278823	0.0689296
ENSG00000132485	9406	ZRANB2	0.535827	6.4661	0.00280371	0.0690751
ENSG00000196821	64771	ILRUN	-0.372087	5.78419	0.00280366	0.0690751
ENSG00000065183	10885	WDR3	0.364866	5.75069	0.00281184	0.0691236
ENSG00000160007	2909	ARHGAP35	-0.486862	5.44364	0.00281529	0.0691236
ENSG00000185009	26985	AP3M1	0.390069	7.54493	0.00282245	0.0691814
ENSG00000166260	1353	COX11	0.640543	5.48887	0.00283941	0.0694787
ENSG00000075407	7587	ZNF37A	0.44573	6.35529	0.0028925	0.0699006
ENSG00000119616	51077	FCF1	0.441445	5.84042	0.00287163	0.0699006
ENSG00000122862	5552	SRGN	0.427462	9.02809	0.00286944	0.0699006
ENSG00000137575	6386	SDCBP	0.751278	4.38933	0.00290524	0.0699006
ENSG00000139278	11010	GLIPR1	2.44136	-1.71405	0.00290357	0.0699006
ENSG00000145425	6189	RPS3A	0.461897	7.63855	0.00290165	0.0699006
ENSG00000154978	81552	VOPP1	-0.316826	8.00707	0.00288844	0.0699006
ENSG00000187109	4673	NAP1L1	0.532147	8.96318	0.00287137	0.0699006
ENSG00000249240	#N/A	#N/A	-1.44271	1.48014	0.00287823	0.0699006
ENSG00000270084	#N/A	#N/A	0.587204	6.2311	0.00289537	0.0699006
ENSG00000143368	10262	SF3B4	0.345454	7.42193	0.00291119	0.0699268
ENSG00000185219	353274	ZNF445	-0.455068	5.08884	0.00291737	0.0699584
ENSG00000096746	3189	HNRNPH3	0.614651	5.14186	0.00293819	0.0700499
ENSG00000111832	51389	RWDD1	0.377599	6.23581	0.00294065	0.0700499
ENSG00000253626	143244	EIF5AL1	1.02908	2.31684	0.0029286	0.0700499
ENSG00000272368	#N/A	#N/A	-1.33069	1.52358	0.00293901	0.0700499
ENSG00000107099	81704	DOCK8	-0.348606	8.75005	0.00294962	0.0700996
ENSG00000206337	10866	HCP5	-0.496947	5.23874	0.00295249	0.0700996
ENSG00000026103	355	FAS	0.662923	3.48714	0.0029964	0.0704448
ENSG00000028839	9519	TBPL1	0.695476	5.08685	0.00299341	0.0704448
ENSG00000044574	3309	HSPA5	0.258165	11.0736	0.00298628	0.0704448
ENSG00000138757	9908	G3BP2	0.317913	8.14277	0.00299061	0.0704448
ENSG00000148841	85450	ITPRIP	-0.759296	3.31066	0.0029867	0.0704448
ENSG00000177675	283316	CD163L1	1.71613	0.411315	0.00297532	0.0704448
ENSG00000011376	23395	LARS2	-0.562471	5.2139	0.00301289	0.0706448
ENSG00000075239	38	ACAT1	0.395791	7.46701	0.00301624	0.0706448
ENSG00000099715	83259	PCDH11Y	1.42849	0.676762	0.00301964	0.0706448
ENSG00000100941	5411	PNN	0.379262	6.8294	0.00302666	0.070694
ENSG00000100345	4627	MYH9	-0.529092	7.92885	0.00304992	0.0707038
ENSG00000135114	8638	OASL	1.31015	1.58776	0.00303777	0.0707038
ENSG00000166436	9866	TRIM66	-0.501191	4.41376	0.00304632	0.0707038
ENSG00000178460	157777	MCMDC2	1.05156	2.89992	0.00305095	0.0707038
ENSG00000272047	404672	GTF2H5	0.539276	5.43197	0.00305164	0.0707038
ENSG00000143870	10130	PDIA6	0.321442	7.8211	0.00307512	0.0709115
ENSG00000146192	221472	FGD2	-0.62823	4.41973	0.00307184	0.0709115
ENSG00000177084	5426	POLE	-0.507172	6.02518	0.00307743	0.0709115
ENSG00000272686	116435299	WASL-DT	0.865942	2.8767	0.00308032	0.0709115
ENSG00000000419	8813	DPM1	0.443871	5.8468	0.00309871	0.0709768
ENSG00000061273	51564	HDAC7	-0.64855	5.59162	0.00309578	0.0709768
ENSG00000149196	51501	HIKESHI	0.506189	5.94496	0.00311001	0.0709768
ENSG00000162670	339479	BRINP3	0.503327	4.74387	0.0031184	0.0709768
ENSG00000162851	64216	TFB2M	0.539224	6.72131	0.00311452	0.0709768
ENSG00000225022	#N/A	#N/A	1.8567	-0.0151932	0.00309744	0.0709768
ENSG00000253797	9724	UTP14C	0.512998	4.67849	0.0031199	0.0709768
ENSG00000264350	#N/A	#N/A	0.89187	1.54173	0.00312262	0.0709768
ENSG00000231074	414777	HCG18	-0.48419	4.84626	0.00312812	0.0709896
ENSG00000130935	25926	NOL11	0.424907	7.34851	0.00313903	0.0710132
ENSG00000183495	57634	EP400	-0.578843	5.47955	0.00313826	0.0710132
ENSG00000108561	708	C1QBP	0.380506	8.3391	0.00314721	0.0710865
ENSG00000113312	7265	TTC1	0.490729	5.75616	0.00315531	0.0711577
ENSG00000189403	3146	HMGB1	0.475339	8.02148	0.00316072	0.0711682
ENSG00000116747	6738	RO60	0.543423	6.06379	0.00316918	0.071247
ENSG00000114487	27136	MORC1	0.719959	3.72477	0.00318655	0.0715258
ENSG00000084092	84273	NOA1	0.418866	5.5897	0.00321315	0.0715833
ENSG00000113658	4090	SMAD5	0.377981	6.51147	0.00321304	0.0715833
ENSG00000117335	4179	CD46	0.362656	9.43474	0.00321734	0.0715833
ENSG00000133119	5983	RFC3	0.416933	7.52265	0.00321896	0.0715833
ENSG00000164109	4085	MAD2L1	0.504409	6.16617	0.00321335	0.0715833
ENSG00000214331	283922	PDPR2P	-0.742577	2.75501	0.00319916	0.0715833
ENSG00000107672	54780	NSMCE4A	0.488908	7.74946	0.00323232	0.0716591
ENSG00000138821	64116	SLC39A8	0.413907	7.80568	0.00323406	0.0716591
ENSG00000140259	4236	MFAP1	0.433894	6.21574	0.00324053	0.0716591
ENSG00000151612	152485	ZNF827	-0.659338	3.57543	0.00324229	0.0716591
ENSG00000106546	196	AHR	0.946857	2.55455	0.00324855	0.0716625
ENSG00000206052	220164	DOK6	-2.12806	-1.0629	0.00325241	0.0716625
ENSG00000111196	55110	MAGOHB	0.603043	4.92412	0.00326201	0.0717642
ENSG00000100994	5834	PYGB	-0.600252	4.16448	0.00327821	0.0717693
ENSG00000125355	55026	TMEM255A	0.806832	3.49832	0.00327288	0.0717693
ENSG00000164022	9255	AIMP1	0.509187	6.1083	0.0032791	0.0717693
ENSG00000185130	8340	H2BC13	-1.12058	1.39275	0.00328219	0.0717693
ENSG00000113356	10622	POLR3G	0.490003	6.46446	0.00331191	0.0723092
ENSG00000104408	3646	EIF3E	0.573532	8.14717	0.00335434	0.0725309
ENSG00000113583	56951	C5orf15	0.357756	6.20449	0.00335352	0.0725309
ENSG00000155096	51582	AZIN1	0.49054	8.00164	0.00333353	0.0725309
ENSG00000155304	6782	HSPA13	0.432516	6.63194	0.00335735	0.0725309
ENSG00000166012	79101	TAF1D	0.618697	7.96695	0.00334731	0.0725309
ENSG00000168259	7266	DNAJC7	0.301362	7.39335	0.00334277	0.0725309
ENSG00000183955	387893	KMT5A	-0.499218	4.92571	0.00334851	0.0725309
ENSG00000111711	51026	GOLT1B	0.584959	6.15346	0.00336793	0.0725416
ENSG00000115233	10213	PSMD14	0.426285	7.71503	0.00336621	0.0725416
ENSG00000104047	56986	DTWD1	0.548534	5.91349	0.00340172	0.0729037
ENSG00000119705	81892	SLIRP	0.627827	6.4029	0.00339265	0.0729037
ENSG00000143801	5664	PSEN2	-0.527991	5.83495	0.00340272	0.0729037
ENSG00000197223	10438	C1D	0.597249	5.81396	0.00340501	0.0729037
ENSG00000107798	3988	LIPA	0.611186	3.98518	0.00342703	0.073035
ENSG00000111237	51699	VPS29	0.515367	6.90722	0.00345175	0.073035
ENSG00000152749	160897	GPR180	0.489956	5.97382	0.0034482	0.073035
ENSG00000163291	152559	PAQR3	0.445771	5.3906	0.00344575	0.073035
ENSG00000164070	22824	HSPA4L	0.462179	6.56757	0.00341873	0.073035
ENSG00000164985	11168	PSIP1	-0.385318	6.15012	0.00342328	0.073035
ENSG00000197444	55753	OGDHL	-1.34429	0.918209	0.00343843	0.073035
ENSG00000225648	155370	SBDSP1	0.54613	4.91903	0.00345125	0.073035
ENSG00000042062	140876	RIPOR3	-2.60938	-0.0531247	0.00347011	0.0732499
ENSG00000105339	22898	DENND3	-0.361946	8.09524	0.00347638	0.0732499
ENSG00000147649	92140	MTDH	0.420636	10.6278	0.00347718	0.0732499
ENSG00000157224	9069	CLDN12	0.519041	5.29338	0.00348705	0.0733503
ENSG00000143889	92906	HNRNPLL	0.466865	6.32971	0.00349617	0.0734349
ENSG00000009780	199870	FAM76A	-0.607545	3.18243	0.00365952	0.0734532
ENSG00000039123	23517	MTREX	0.431641	7.9324	0.00362947	0.0734532
ENSG00000049239	9563	H6PD	-0.628362	4.25648	0.00365068	0.0734532
ENSG00000063176	56848	SPHK2	-0.921691	2.45906	0.00358021	0.0734532
ENSG00000064995	6882	TAF11	-1.02596	2.55111	0.00353338	0.0734532
ENSG00000089063	29058	TMEM230	0.464054	8.02344	0.00359649	0.0734532
ENSG00000100354	23112	TNRC6B	-0.386378	6.34139	0.00362384	0.0734532
ENSG00000106355	23658	LSM5	0.727676	6.71564	0.00365011	0.0734532
ENSG00000107758	5532	PPP3CB	0.389865	6.7708	0.00361616	0.0734532
ENSG00000116106	2043	EPHA4	-0.582811	3.29726	0.00358503	0.0734532
ENSG00000117450	5052	PRDX1	0.342811	10.0967	0.00355815	0.0734532
ENSG00000132386	5176	SERPINF1	-1.10801	1.94029	0.00364542	0.0734532
ENSG00000132763	25974	MMACHC	0.517586	5.70653	0.00365747	0.0734532
ENSG00000135407	10677	AVIL	-1.97694	-0.584105	0.00362036	0.0734532
ENSG00000137414	51439	FAM8A1	0.442813	6.2685	0.00360731	0.0734532
ENSG00000138326	6229	RPS24	0.517732	10.6957	0.0036121	0.0734532
ENSG00000143772	3707	ITPKB	-0.717339	3.49329	0.00366041	0.0734532
ENSG00000154864	63895	PIEZO2	-0.532302	4.56662	0.00364954	0.0734532
ENSG00000155640	#N/A	#N/A	-0.522921	4.92525	0.00351828	0.0734532
ENSG00000163961	165918	RNF168	-0.409878	5.40846	0.00359742	0.0734532
ENSG00000175697	165829	GPR156	-1.13137	1.71146	0.0035527	0.0734532
ENSG00000184271	5463	POU6F1	-0.837387	2.75914	0.00363627	0.0734532
ENSG00000197006	51108	METTL9	0.401938	8.10946	0.00356874	0.0734532
ENSG00000197548	10533	ATG7	-0.417313	5.23812	0.00354983	0.0734532
ENSG00000198015	28977	MRPL42	0.566751	6.7543	0.00362525	0.0734532
ENSG00000204390	3305	HSPA1L	1.34921	0.880516	0.00357737	0.0734532
ENSG00000204856	29902	FAM216A	0.501456	4.93429	0.00352827	0.0734532
ENSG00000213228	#N/A	#N/A	-1.89086	-0.948167	0.00355837	0.0734532
ENSG00000225921	51406	NOL7	0.381858	6.10701	0.00356558	0.0734532
ENSG00000229267	101928103	SNHG31	-0.939536	2.15409	0.00354649	0.0734532
ENSG00000254004	339324	ZNF260	1.06084	2.34272	0.0035975	0.0734532
ENSG00000257576	#N/A	#N/A	-1.61125	0.198377	0.00361496	0.0734532
ENSG00000088766	54675	CRLS1	0.478429	6.51093	0.00367572	0.0735552
ENSG00000115524	23451	SF3B1	0.294925	9.08527	0.00367396	0.0735552
ENSG00000079332	56681	SAR1A	0.301634	6.98313	0.00370549	0.0740481
ENSG00000162614	91624	NEXN	-1.39689	1.52254	0.00373205	0.0744753
ENSG00000117906	5955	RCN2	0.657646	5.91103	0.00373994	0.0745294
ENSG00000144674	2803	GOLGA4	0.425471	6.81254	0.00379064	0.0754352
ENSG00000057019	131566	DCBLD2	-0.810492	2.56943	0.00380135	0.0755439
ENSG00000108557	10743	RAI1	-0.754602	4.31929	0.00389089	0.0765514
ENSG00000109270	8649	LAMTOR3	0.726288	5.3502	0.00390188	0.0765514
ENSG00000120733	51780	KDM3B	-0.386872	5.52926	0.00389551	0.0765514
ENSG00000133398	84246	MED10	0.474704	5.36496	0.00389675	0.0765514
ENSG00000146281	135293	PM20D2	0.368419	8.40285	0.00390999	0.0765514
ENSG00000152382	117143	TADA1	0.449569	6.01492	0.00388205	0.0765514
ENSG00000163257	54876	DCAF16	0.348588	7.06716	0.00391057	0.0765514
ENSG00000172508	57571	CARNS1	-1.8421	-0.181037	0.00388657	0.0765514
ENSG00000188677	29780	PARVB	-0.466329	5.73671	0.00388294	0.0765514
ENSG00000198612	10920	COPS8	0.442727	7.76167	0.00388975	0.0765514
ENSG00000198888	4535	ND1	0.361095	12.3911	0.00388858	0.0765514
ENSG00000063438	57491	AHRR	-1.71451	0.475513	0.00394192	0.0770602
ENSG00000182541	3985	LIMK2	-0.547498	4.73261	0.00395542	0.0772192
ENSG00000110497	55626	AMBRA1	-0.554266	4.91407	0.0039893	0.0774933
ENSG00000120669	54937	SOHLH2	0.67493	5.27563	0.003991	0.0774933
ENSG00000145982	10667	FARS2	-0.46549	4.79644	0.00398307	0.0774933
ENSG00000183340	8690	JRKL	0.813943	3.1656	0.00398218	0.0774933
ENSG00000070081	4925	NUCB2	0.549875	5.89728	0.0041027	0.0776707
ENSG00000106591	64983	MRPL32	0.562719	5.96684	0.00407639	0.0776707
ENSG00000107372	7763	ZFAND5	0.440248	6.73872	0.00403693	0.0776707
ENSG00000124496	55809	TRERF1	-0.394966	6.09283	0.00407651	0.0776707
ENSG00000128050	10606	PAICS	0.344661	9.19677	0.00407617	0.0776707
ENSG00000137720	64776	C11orf1	0.570448	6.80652	0.00402067	0.0776707
ENSG00000162604	83941	TM2D1	0.379945	5.911	0.00409849	0.0776707
ENSG00000164032	3015	H2AZ1	0.356267	8.37216	0.00406366	0.0776707
ENSG00000164347	84340	GFM2	0.351471	5.89271	0.00410019	0.0776707
ENSG00000165714	118426	BORCS5	-0.517609	4.36215	0.00409039	0.0776707
ENSG00000168275	388753	COA6	0.640619	5.39253	0.00402269	0.0776707
ENSG00000173124	142827	ACSM6	-2.5706	-0.198133	0.00406861	0.0776707
ENSG00000175348	56674	TMEM9B	0.429221	5.87181	0.00400858	0.0776707
ENSG00000181722	26137	ZBTB20	-0.815139	3.23239	0.00408302	0.0776707
ENSG00000183324	283677	REC114	-1.20074	0.966214	0.00407394	0.0776707
ENSG00000188725	643155	SMIM15	0.588494	6.66874	0.00408367	0.0776707
ENSG00000196498	9612	NCOR2	-0.505647	5.76167	0.00403134	0.0776707
ENSG00000197170	5718	PSMD12	0.604918	6.38442	0.00408792	0.0776707
ENSG00000243667	116143	DNAAF10	-1.26557	1.05761	0.00401778	0.0776707
ENSG00000173674	1964	EIF1AX	0.509398	6.37245	0.00410846	0.0776775
ENSG00000163714	23350	U2SURP	0.340573	8.24318	0.00412039	0.0778008
ENSG00000125652	84266	ALKBH7	-0.723914	3.51894	0.0041492	0.0779614
ENSG00000152492	152137	CCDC50	0.363757	8.04979	0.00416631	0.0779614
ENSG00000154511	388650	DIPK1A	0.367951	7.65851	0.00416662	0.0779614
ENSG00000163798	22950	SLC4A1AP	0.381577	5.83249	0.00414864	0.0779614
ENSG00000198898	830	CAPZA2	0.556171	7.48013	0.0041571	0.0779614
ENSG00000237575	23615	PYY2	2.18981	-1.60802	0.0041632	0.0779614
ENSG00000246705	55766	H2AJ	-0.859634	2.315	0.00417225	0.0779614
ENSG00000253607	#N/A	#N/A	-1.39783	0.251698	0.00416927	0.0779614
ENSG00000100867	10202	DHRS2	0.714056	3.14286	0.00418656	0.0781064
ENSG00000137252	3062	HCRTR2	2.10811	-1.32283	0.00419086	0.0781064
ENSG00000116191	55103	RALGPS2	0.355586	7.99081	0.00419757	0.0781301
ENSG00000101888	55916	NXT2	0.640733	6.14658	0.00423955	0.0782506
ENSG00000112697	55754	TMEM30A	0.441335	7.40655	0.00422683	0.0782506
ENSG00000119801	51646	YPEL5	0.405626	5.70879	0.00423562	0.0782506
ENSG00000164134	80155	NAA15	0.535765	6.68193	0.00421602	0.0782506
ENSG00000164209	91137	SLC25A46	0.496103	6.84163	0.00423683	0.0782506
ENSG00000177879	1176	AP3S1	0.386258	6.78011	0.00424211	0.0782506
ENSG00000232346	402057	RPS17P16	0.970904	1.56183	0.00423871	0.0782506
ENSG00000164362	7015	TERT	-0.630472	4.18807	0.0042657	0.078585
ENSG00000100883	6729	SRP54	0.351793	7.36944	0.00427225	0.078605
ENSG00000221914	5520	PPP2R2A	0.370465	7.42816	0.00430502	0.0791068
ENSG00000101843	5716	PSMD10	0.446849	6.93338	0.00431385	0.0791467
ENSG00000159792	5681	PSKH1	-0.813298	3.05637	0.00431819	0.0791467
ENSG00000146535	2768	GNA12	-1.15819	1.9058	0.00432455	0.0791624
ENSG00000006062	9020	MAP3K14	-0.632647	3.60024	0.00433392	0.0792188
ENSG00000141425	55197	RPRD1A	0.417056	7.21969	0.00433864	0.0792188
ENSG00000196338	54413	NLGN3	-1.19989	1.07533	0.00434753	0.0792805
ENSG00000057294	5318	PKP2	0.370081	6.54406	0.00435339	0.0792868
ENSG00000188846	9045	RPL14	0.362228	10.2814	0.00437024	0.0793927
ENSG00000196154	6275	S100A4	-0.673933	4.37699	0.00436618	0.0793927
ENSG00000137497	4926	NUMA1	-0.570878	5.62278	0.00438162	0.0794991
ENSG00000080371	23011	RAB21	0.558568	5.61113	0.00439562	0.0795722
ENSG00000129055	25847	ANAPC13	0.573753	6.46039	0.0043984	0.0795722
ENSG00000164647	26872	STEAP1	1.04161	2.28863	0.00440224	0.0795722
ENSG00000213585	7416	VDAC1	0.300521	8.30087	0.00441995	0.079792
ENSG00000145022	6988	TCTA	-0.552949	4.75912	0.00443319	0.0799307
ENSG00000111716	3945	LDHB	0.337374	9.05624	0.00449788	0.080738
ENSG00000177106	64787	EPS8L2	-2.02201	-0.625886	0.00448773	0.080738
ENSG00000197147	23507	LRRC8B	-0.610213	4.3489	0.00450041	0.080738
ENSG00000198961	9867	PJA2	0.331377	7.33993	0.00449956	0.080738
ENSG00000047365	116984	ARAP2	-0.667879	3.30691	0.00450633	0.0807435
ENSG00000074695	3998	LMAN1	0.377575	8.55575	0.00455381	0.0810174
ENSG00000160781	79957	PAQR6	-0.803663	3.01482	0.00454199	0.0810174
ENSG00000162729	93185	IGSF8	-0.77518	3.53744	0.00453941	0.0810174
ENSG00000163412	317649	EIF4E3	0.37887	5.71057	0.00454898	0.0810174
ENSG00000166689	144100	PLEKHA7	-0.509139	5.49106	0.0045554	0.0810174
ENSG00000198742	57154	SMURF1	-0.508006	4.4869	0.00454086	0.0810174
ENSG00000090565	9727	RAB11FIP3	-1.02075	1.5113	0.00456136	0.0810233
ENSG00000072609	55743	CHFR	-0.454792	4.62972	0.00456913	0.0810612
ENSG00000139505	9107	MTMR6	0.405784	5.88819	0.00458864	0.0812151
ENSG00000157106	23049	SMG1	-0.336147	6.24599	0.00458909	0.0812151
ENSG00000114850	6747	SSR3	0.359382	10.4974	0.00459822	0.0812767
ENSG00000183579	84133	ZNRF3	-0.61038	4.12334	0.00461799	0.0815259
ENSG00000101166	51012	PRELID3B	0.378759	7.86181	0.00465131	0.0817774
ENSG00000108010	10539	GLRX3	0.452875	7.00558	0.00466065	0.0817774
ENSG00000124126	57580	PREX1	-0.499204	7.10231	0.0046424	0.0817774
ENSG00000141030	8533	COPS3	0.301776	7.65876	0.00465508	0.0817774
ENSG00000163053	151473	SLC16A14	0.360803	6.59618	0.00465538	0.0817774
ENSG00000076067	5939	RBMS2	-0.965193	2.29713	0.00466969	0.081816
ENSG00000101367	22919	MAPRE1	0.40421	5.97113	0.00467423	0.081816
ENSG00000004766	55610	VPS50	0.433714	5.61441	0.00474285	0.0823646
ENSG00000132423	51805	COQ3	0.65814	3.90005	0.00472732	0.0823646
ENSG00000145375	166378	SPATA5	-0.4444	4.97699	0.00472132	0.0823646
ENSG00000149273	6188	RPS3	0.300725	9.53058	0.00475078	0.0823646
ENSG00000161048	222236	NAPEPLD	0.464726	4.80645	0.00473137	0.0823646
ENSG00000175984	163259	DENND2C	0.361587	7.17867	0.00475136	0.0823646
ENSG00000218739	100505876	CEBPZOS	0.557973	3.88373	0.00475015	0.0823646
ENSG00000235423	#N/A	#N/A	-2.43696	-0.951307	0.0047216	0.0823646
ENSG00000104804	7288	TULP2	1.43153	0.557987	0.00475797	0.0823799
ENSG00000173020	156	GRK2	-0.427331	6.16055	0.00477026	0.0823944
ENSG00000254336	#N/A	#N/A	1.9464	-1.73188	0.00476605	0.0823944
ENSG00000068654	25885	POLR1A	-0.394637	6.85841	0.00478069	0.0824755
ENSG00000154174	9868	TOMM70	0.367296	7.29073	0.00480593	0.0828117
ENSG00000198952	23381	SMG5	-0.554789	5.94357	0.00482289	0.0830044
ENSG00000005436	6936	GCFC2	0.499947	4.7512	0.00489343	0.0830762
ENSG00000058804	55706	NDC1	0.313398	8.57552	0.00490175	0.0830762
ENSG00000100532	10668	CGRRF1	0.686379	3.5476	0.00487509	0.0830762
ENSG00000120686	51569	UFM1	0.348911	6.92339	0.00487998	0.0830762
ENSG00000130724	27243	CHMP2A	0.454793	6.03293	0.00486057	0.0830762
ENSG00000143786	149111	CNIH3	-0.768659	3.09699	0.00485741	0.0830762
ENSG00000144535	129563	DIS3L2	-0.605578	4.38746	0.00489386	0.0830762
ENSG00000146757	168374	ZNF92	0.654628	6.45184	0.00488951	0.0830762
ENSG00000170092	442590	SPDYE5	-1.36919	0.337876	0.00486737	0.0830762
ENSG00000174721	143282	FGFBP3	1.9897	-0.179429	0.00488046	0.0830762
ENSG00000182185	5890	RAD51B	-0.539835	4.65393	0.00490212	0.0830762
ENSG00000196312	84278	MFSD14C	-0.816707	2.95681	0.00486463	0.0830762
ENSG00000198930	158511	CSAG1	0.46236	6.00947	0.00490147	0.0830762
ENSG00000157077	9372	ZFYVE9	-0.649198	3.62063	0.00492258	0.0833248
ENSG00000128915	79664	ICE2	0.393482	6.93628	0.00493273	0.0833984
ENSG00000115084	80255	SLC35F5	0.444047	6.48422	0.00495015	0.0835948
ENSG00000174695	153339	TMEM167A	0.35716	7.41177	0.0049587	0.0836411
ENSG00000129083	1315	COPB1	0.37884	8.19514	0.00499498	0.0840905
ENSG00000268403	644656	LOC644656	1.62141	0.222637	0.00499704	0.0840905
ENSG00000146731	908	CCT6A	0.296671	9.01267	0.00500814	0.0841789
ENSG00000186480	3638	INSIG1	0.282931	8.87952	0.00502106	0.0842976
ENSG00000069712	#N/A	#N/A	0.956758	1.59352	0.005048	0.0843637
ENSG00000115415	6772	STAT1	0.346236	6.83537	0.00505432	0.0843637
ENSG00000120756	5357	PLS1	0.49505	6.14952	0.0050505	0.0843637
ENSG00000136051	23325	WASHC4	0.547713	5.62164	0.00503474	0.0843637
ENSG00000144824	90102	PHLDB2	-2.70271	-0.734638	0.00504228	0.0843637
ENSG00000065883	8621	CDK13	-0.338317	5.55572	0.00507196	0.0845602
ENSG00000271430	#N/A	#N/A	-0.726614	4.10051	0.00508521	0.0846829
ENSG00000127184	1350	COX7C	0.386522	8.84206	0.00510309	0.0848824
ENSG00000170145	23235	SIK2	-0.425759	5.54484	0.00511163	0.0849263
ENSG00000104320	4683	NBN	0.447676	7.65471	0.00512507	0.0850251
ENSG00000115947	5000	ORC4	0.554098	5.77521	0.00513097	0.0850251
ENSG00000135655	9958	USP15	0.426578	7.40156	0.00513546	0.0850251
ENSG00000140443	3480	IGF1R	-0.483632	4.93305	0.00514297	0.0850251
ENSG00000175221	10025	MED16	-0.707461	5.12942	0.00514713	0.0850251
ENSG00000108094	8453	CUL2	0.377556	6.51173	0.00517186	0.0852379
ENSG00000165501	122769	LRR1	0.4743	6.13822	0.0051694	0.0852379
ENSG00000069764	8399	PLA2G10	1.28685	1.26289	0.00519908	0.0852842
ENSG00000082641	4779	NFE2L1	-0.447169	5.95836	0.00518169	0.0852842
ENSG00000103671	9325	TRIP4	0.586157	4.14859	0.00519129	0.0852842
ENSG00000134882	337867	UBAC2	-0.399295	4.93981	0.00519821	0.0852842
ENSG00000172738	221468	TMEM217	1.80977	-1.103	0.00521023	0.0852842
ENSG00000186298	5501	PPP1CC	0.467031	8.63975	0.00520665	0.0852842
ENSG00000092531	8773	SNAP23	0.386966	5.70961	0.00521628	0.0852861
ENSG00000127603	23499	MACF1	-0.337985	8.14821	0.00523023	0.0854172
ENSG00000100632	2079	ERH	0.37704	7.82414	0.00524626	0.0854261
ENSG00000126231	8858	PROZ	-1.46189	1.44243	0.00524859	0.0854261
ENSG00000149177	5795	PTPRJ	-0.460211	4.82447	0.0052442	0.0854261
ENSG00000136521	4711	NDUFB5	0.376706	6.25198	0.0052851	0.0859232
ENSG00000003756	10181	RBM5	-0.360403	6.10593	0.00529293	0.0859265
ENSG00000085415	81929	SEH1L	0.35545	6.09931	0.00529725	0.0859265
ENSG00000123908	27161	AGO2	-0.310081	7.30098	0.00530659	0.0859393
ENSG00000163629	5783	PTPN13	0.334305	6.01598	0.00530999	0.0859393
ENSG00000148400	4851	NOTCH1	-0.578936	4.76025	0.00532361	0.0860631
ENSG00000101003	9837	GINS1	0.454626	6.67518	0.00535267	0.0863202
ENSG00000146197	222663	SCUBE3	-1.38255	0.765321	0.00536039	0.0863202
ENSG00000155959	7411	VBP1	0.600418	6.51664	0.00536351	0.0863202
ENSG00000184983	4700	NDUFA6	0.458584	6.99623	0.00535256	0.0863202
ENSG00000108590	51003	MED31	0.490193	4.58056	0.00538963	0.0865097
ENSG00000142867	8915	BCL10	0.452145	5.30028	0.00538274	0.0865097
ENSG00000261096	#N/A	#N/A	-2.11361	-1.43959	0.00539333	0.0865097
ENSG00000196083	3556	IL1RAP	-0.546195	4.2564	0.00540071	0.0865316
ENSG00000123728	57826	RAP2C	0.520092	5.14086	0.00541483	0.0866613
ENSG00000196214	90321	ZNF766	-1.12168	1.79227	0.00545095	0.0871425
ENSG00000123240	10133	OPTN	0.35715	5.53658	0.00548191	0.0875403
ENSG00000123091	26994	RNF11	0.462143	6.55996	0.00548856	0.0875493
ENSG00000109929	6309	SC5D	0.521422	5.81569	0.00551046	0.087761
ENSG00000170776	11214	AKAP13	-0.461161	5.08103	0.00551404	0.087761
ENSG00000118849	5918	RARRES1	-1.18947	1.93809	0.00552378	0.0878189
ENSG00000091592	22861	NLRP1	-0.372413	7.10534	0.00554322	0.0880307
ENSG00000116898	64960	MRPS15	0.324376	7.78453	0.00556944	0.0880583
ENSG00000128059	5471	PPAT	0.463052	6.71133	0.0055679	0.0880583
ENSG00000133739	85444	LRRCC1	0.549301	5.73392	0.00556338	0.0880583
ENSG00000155115	112495	GTF3C6	0.624906	5.8326	0.00556833	0.0880583
ENSG00000138686	55212	BBS7	0.524644	4.4619	0.00558114	0.0881465
ENSG00000084463	51729	WBP11	0.316132	7.06081	0.00560533	0.0883538
ENSG00000164172	4338	MOCS2	0.383327	6.45059	0.00562257	0.0883538
ENSG00000165480	221150	SKA3	0.429306	7.23537	0.00562497	0.0883538
ENSG00000237451	#N/A	#N/A	-2.41161	-1.4996	0.00562031	0.0883538
ENSG00000246250	#N/A	#N/A	0.462748	5.68669	0.00561727	0.0883538
ENSG00000181191	64219	PJA1	0.836768	2.13827	0.00563145	0.0883592
ENSG00000256673	#N/A	#N/A	-0.813572	2.53772	0.00564282	0.0884411
ENSG00000083457	3682	ITGAE	0.390056	6.33161	0.00567548	0.0886972
ENSG00000189043	4697	NDUFA4	0.490153	8.57446	0.00567766	0.0886972
ENSG00000197329	57162	PELI1	0.394749	6.32799	0.00567686	0.0886972
ENSG00000231025	#N/A	#N/A	-0.6094	4.04389	0.00568561	0.0887252
ENSG00000111913	9750	RIPOR2	-0.683478	2.97655	0.00569329	0.0887486
ENSG00000162076	114984	FLYWCH2	-0.808405	2.25962	0.00572401	0.0891309
ENSG00000062822	5424	POLD1	-0.62959	5.10477	0.00581744	0.0894696
ENSG00000087502	51290	ERGIC2	0.52547	4.84789	0.0058099	0.0894696
ENSG00000115966	1386	ATF2	0.358453	7.3174	0.005807	0.0894696
ENSG00000120899	2185	PTK2B	-0.373288	7.52629	0.00575638	0.0894696
ENSG00000124422	23326	USP22	-0.351744	7.04985	0.0058101	0.0894696
ENSG00000132950	9205	ZMYM5	0.613795	3.97486	0.00579443	0.0894696
ENSG00000149150	8501	SLC43A1	-0.492775	5.6022	0.00581272	0.0894696
ENSG00000159593	8883	NAE1	0.531874	6.66816	0.00581398	0.0894696
ENSG00000163933	91869	RFT1	0.317222	6.21612	0.00576445	0.0894696
ENSG00000198954	26128	KIFBP	0.450256	5.72833	0.00582659	0.0894696
ENSG00000227237	#N/A	#N/A	-1.89042	-0.71243	0.00582368	0.0894696
ENSG00000230207	158345	RPL4P5	1.3207	0.811915	0.00579983	0.0894696
ENSG00000271199	#N/A	#N/A	-1.16671	1.87224	0.0057775	0.0894696
ENSG00000163605	151987	PPP4R2	0.406267	6.69891	0.00584024	0.0895836
ENSG00000123983	2181	ACSL3	0.425946	6.23515	0.00586146	0.0897178
ENSG00000187325	51616	TAF9B	0.419149	6.54497	0.00585796	0.0897178
ENSG00000169504	25932	CLIC4	0.39982	8.23032	0.00587114	0.0897705
ENSG00000068323	7030	TFE3	-0.582165	4.41293	0.00590402	0.0897961
ENSG00000130770	93974	ATP5IF1	0.431345	8.32001	0.00590146	0.0897961
ENSG00000143753	8560	DEGS1	0.366471	7.6885	0.005896	0.0897961
ENSG00000182197	2131	EXT1	-0.395164	5.34948	0.00588871	0.0897961
ENSG00000196704	51321	AMZ2	0.339056	6.9058	0.00589485	0.0897961
ENSG00000008083	3720	JARID2	-0.490672	5.25313	0.00593824	0.0898417
ENSG00000106153	51142	CHCHD2	0.278274	8.72835	0.00593824	0.0898417
ENSG00000110768	2965	GTF2H1	0.358314	6.24256	0.00592549	0.0898417
ENSG00000119689	1743	DLST	-0.445808	5.68395	0.00592878	0.0898417
ENSG00000170260	7988	ZNF212	-0.596104	4.04012	0.00592221	0.0898417
ENSG00000124383	10199	MPHOSPH10	0.498684	6.70304	0.00595399	0.0898908
ENSG00000163743	25898	RCHY1	0.531923	5.18682	0.00595387	0.0898908
ENSG00000114982	55683	KANSL3	-0.381473	6.24802	0.00598691	0.0900213
ENSG00000120533	56943	ENY2	0.529068	7.2478	0.00598195	0.0900213
ENSG00000141644	4152	MBD1	0.293623	6.54964	0.00598766	0.0900213
ENSG00000175003	6580	SLC22A1	-1.37379	0.723969	0.00597268	0.0900213
ENSG00000154114	219899	TBCEL	-0.398983	4.77865	0.00600841	0.0902391
ENSG00000116120	10056	FARSB	0.350653	8.85011	0.00604739	0.0907298
ENSG00000119509	27130	INVS	-0.370349	5.81306	0.00606821	0.0908665
ENSG00000164934	25879	DCAF13	0.438289	6.52855	0.00607545	0.0908665
ENSG00000214413	92482	BBIP1	0.547385	4.54972	0.00607103	0.0908665
ENSG00000166377	374868	ATP9B	-0.540531	4.6191	0.00610334	0.0911649
ENSG00000171497	5481	PPID	0.416426	5.23735	0.00610808	0.0911649
ENSG00000173406	1600	DAB1	-0.641836	3.23746	0.00613425	0.0914608
ENSG00000092199	3183	HNRNPC	0.263038	9.13904	0.00621201	0.0918902
ENSG00000115816	10153	CEBPZ	0.334956	6.55452	0.00622902	0.0918902
ENSG00000134480	902	CCNH	0.394763	7.04015	0.00621182	0.0918902
ENSG00000134516	1794	DOCK2	-0.311738	6.80728	0.0062397	0.0918902
ENSG00000146409	116843	SLC18B1	0.454068	5.04047	0.00621816	0.0918902
ENSG00000156469	51001	MTERF3	0.454023	5.69577	0.00622046	0.0918902
ENSG00000164329	167153	TENT2	0.37421	6.7315	0.00622888	0.0918902
ENSG00000171928	51030	TVP23B	0.621909	3.94388	0.00623389	0.0918902
ENSG00000198089	9814	SFI1	-0.600526	4.06631	0.00621138	0.0918902
ENSG00000205765	285636	C5orf51	0.417474	7.15603	0.00620361	0.0918902
ENSG00000211933	28385	IGHV6-1	0.811076	3.24683	0.00621207	0.0918902
ENSG00000233270	#N/A	#N/A	1.3529	1.23974	0.0061762	0.0918902
ENSG00000128309	4357	MPST	-0.682342	4.00636	0.00625192	0.0919762
ENSG00000114023	26355	FAM162A	0.475382	7.33412	0.00628269	0.0922963
ENSG00000125629	51141	INSIG2	0.579802	4.5097	0.00629465	0.0922963
ENSG00000198879	57713	SFMBT2	-0.391902	6.94872	0.00629934	0.0922963
ENSG00000259429	100134869	UBE2Q2P2	-0.836545	3.14393	0.00629485	0.0922963
ENSG00000010404	3423	IDS	0.32897	6.19294	0.00633045	0.0923013
ENSG00000144381	3329	HSPD1	0.396025	8.30131	0.00634459	0.0923013
ENSG00000148688	10556	RPP30	0.43687	6.93395	0.00630687	0.0923013
ENSG00000165091	117531	TMC1	-1.73049	0.267209	0.00634165	0.0923013
ENSG00000181031	9501	RPH3AL	-1.53695	0.764088	0.00631404	0.0923013
ENSG00000205209	284402	SCGB2B2	-1.34828	0.756381	0.00632635	0.0923013
ENSG00000227440	#N/A	#N/A	-1.78849	0.0448194	0.00634218	0.0923013
ENSG00000136870	7743	ZNF189	0.4742	4.43266	0.00635301	0.0923305
ENSG00000117697	25936	NSL1	0.388372	6.07268	0.00636552	0.0924189
ENSG00000104824	3191	HNRNPL	-0.400705	7.79819	0.00641665	0.0929736
ENSG00000134242	26191	PTPN22	0.544205	4.28454	0.00641258	0.0929736
ENSG00000072135	26469	PTPN18	-0.361058	8.16744	0.00646501	0.0932501
ENSG00000101928	56180	MOSPD1	0.492725	5.44347	0.00651416	0.0932501
ENSG00000106245	8896	BUD31	0.368864	7.6069	0.00650527	0.0932501
ENSG00000106536	11281	POU6F2	-0.431407	5.50664	0.00651437	0.0932501
ENSG00000108064	7019	TFAM	0.435666	6.51018	0.00652647	0.0932501
ENSG00000124256	81030	ZBP1	-0.629404	3.73995	0.00651662	0.0932501
ENSG00000135900	65080	MRPL44	0.405317	5.64866	0.006494	0.0932501
ENSG00000143320	1382	CRABP2	-2.01159	-0.301142	0.00650499	0.0932501
ENSG00000151704	3758	KCNJ1	-0.676331	3.6367	0.00650551	0.0932501
ENSG00000155368	1622	DBI	0.298494	9.10655	0.00644476	0.0932501
ENSG00000171502	255631	COL24A1	-0.410488	6.32839	0.00645026	0.0932501
ENSG00000179921	151306	GPBAR1	-2.2025	-1.69093	0.00650453	0.0932501
ENSG00000182004	6635	SNRPE	0.566177	6.61031	0.00651997	0.0932501
ENSG00000227400	#N/A	#N/A	-1.12931	1.99343	0.00652281	0.0932501
ENSG00000145833	9879	DDX46	0.372924	6.76481	0.00654507	0.093423
ENSG00000062194	65056	GPBP1	0.4327	6.75404	0.00658133	0.0938476
ENSG00000010322	11188	NISCH	-0.627428	5.02781	0.00664003	0.0941248
ENSG00000099246	22931	RAB18	0.571958	6.45768	0.00663838	0.0941248
ENSG00000130150	158747	MOSPD2	0.459112	5.05806	0.00661701	0.0941248
ENSG00000163527	201595	STT3B	0.423341	8.47682	0.00660877	0.0941248
ENSG00000166833	89797	NAV2	-1.38629	2.04856	0.00663916	0.0941248
ENSG00000180964	90843	TCEAL8	0.552903	5.35689	0.00662517	0.0941248
ENSG00000065548	55854	ZC3H15	0.353055	7.70662	0.00666242	0.0941395
ENSG00000104886	55111	PLEKHJ1	-0.660021	3.9223	0.00667378	0.0941395
ENSG00000137814	55142	HAUS2	0.477893	5.63493	0.00667255	0.0941395
ENSG00000169660	284004	HEXD	-0.590844	3.96596	0.00667062	0.0941395
ENSG00000213061	#N/A	#N/A	2.19791	-1.51074	0.00665663	0.0941395
ENSG00000126226	55795	PCID2	0.290183	7.35001	0.00668234	0.094168
ENSG00000109519	80273	GRPEL1	0.316685	6.76544	0.00670521	0.0942109
ENSG00000115207	2976	GTF3C2	0.31729	7.00109	0.00669684	0.0942109
ENSG00000140941	81631	MAP1LC3B	0.376986	7.27984	0.00671158	0.0942109
ENSG00000148498	56288	PARD3	-0.392608	6.36655	0.00670779	0.0942109
ENSG00000156030	91748	MIDEAS	-0.604609	3.75959	0.00672402	0.0942935
ENSG00000172456	55277	FGGY	-0.807751	3.00257	0.00674196	0.0944531
ENSG00000051128	9454	HOMER3	-0.60683	2.88743	0.00675674	0.094568
ENSG00000224411	#N/A	#N/A	0.656465	3.0788	0.00677976	0.0947981
ENSG00000144848	64422	ATG3	0.33586	7.05069	0.00682642	0.0953577
ENSG00000005339	1387	CREBBP	-0.439066	6.77763	0.00685725	0.0956344
ENSG00000111269	1389	CREBL2	0.490557	5.00987	0.006873	0.0956344
ENSG00000119715	2103	ESRRB	-1.14859	1.24157	0.00689334	0.0956344
ENSG00000162415	57643	ZSWIM5	-1.10023	1.5744	0.00687035	0.0956344
ENSG00000164080	23132	RAD54L2	-0.576079	4.54253	0.00687138	0.0956344
ENSG00000183049	57118	CAMK1D	-0.315201	6.90018	0.0068994	0.0956344
ENSG00000196476	140680	C20orf96	0.478802	4.52611	0.00688958	0.0956344
ENSG00000233837	143341	EIF3LP2	-2.36742	-0.546474	0.00689894	0.0956344
ENSG00000117899	23184	MESD	0.299866	6.80166	0.00692191	0.0957754
ENSG00000174839	201627	DENND6A	-0.573671	4.30983	0.00692375	0.0957754
ENSG00000271615	#N/A	#N/A	-0.744984	2.5989	0.00692954	0.0957754
ENSG00000104064	2553	GABPB1	0.383584	5.93748	0.00693697	0.0957862
ENSG00000074370	489	ATP2A3	-0.439255	7.02996	0.00694538	0.0958102
ENSG00000077147	56889	TM9SF3	0.374618	7.56405	0.0069705	0.0960647
ENSG00000013375	5238	PGM3	0.457726	5.47552	0.00701335	0.0963272
ENSG00000110696	10944	C11orf58	0.556498	6.56751	0.00700742	0.0963272
ENSG00000138031	109	ADCY3	-0.543422	5.95488	0.00702356	0.0963272
ENSG00000138381	54529	ASNSD1	0.494059	5.95311	0.00702972	0.0963272
ENSG00000138778	1062	CENPE	0.544181	6.73267	0.00701693	0.0963272
ENSG00000169139	7336	UBE2V2	0.599247	6.35067	0.00701923	0.0963272
ENSG00000141968	7409	VAV1	-0.431892	6.57769	0.00708891	0.0970459
ENSG00000166226	10576	CCT2	0.378146	7.60099	0.00709769	0.0970737
ENSG00000075131	54962	TIPIN	0.483208	6.36129	0.00710758	0.0971167
ENSG00000078328	54715	RBFOX1	-0.631572	2.83546	0.00711971	0.0971901
ENSG00000135249	60561	RINT1	0.3354	6.68459	0.00713249	0.0972338
ENSG00000169410	5780	PTPN9	-0.49014	4.3337	0.00713642	0.0972338
ENSG00000102158	84061	MAGT1	0.361658	7.53091	0.00717418	0.0972353
ENSG00000117676	6195	RPS6KA1	-0.532948	5.51661	0.00718384	0.0972353
ENSG00000118058	4297	KMT2A	-0.302682	7.44528	0.00715687	0.0972353
ENSG00000126787	9787	DLGAP5	0.492363	8.06881	0.00715119	0.0972353
ENSG00000163900	90407	TMEM41A	0.308616	6.53108	0.0071768	0.0972353
ENSG00000170881	11236	RNF139	0.435976	5.90288	0.00718231	0.0972353
ENSG00000171574	201514	ZNF584	0.556744	3.22443	0.0071609	0.0972353
ENSG00000136205	64759	TNS3	-0.411505	7.52757	0.00719549	0.0973014
ENSG00000108953	7531	YWHAE	0.272526	10.1922	0.00721289	0.0973537
ENSG00000110660	54733	SLC35F2	0.283476	8.24043	0.00720929	0.0973537
ENSG00000130723	#N/A	#N/A	-0.455633	6.78359	0.00721992	0.0973572
ENSG00000148120	84909	AOPEP	-0.487451	4.87462	0.00723446	0.0974484
ENSG00000237686	101929705	SCIRT	0.73659	3.47597	0.00724022	0.0974484
ENSG00000196562	55959	SULF2	-0.322702	7.40828	0.00725666	0.0975784
ENSG00000071462	114049	BUD23	0.30023	7.06241	0.00727677	0.0977574
ENSG00000132394	60678	EEFSEC	-0.388197	5.18876	0.00730843	0.0980911
ENSG00000100150	9681	DEPDC5	-0.472294	4.59874	0.00732554	0.0982292
ENSG00000181852	10193	RNF41	-0.471548	4.26343	0.00733655	0.0982852
ENSG00000205485	100133091	LOC100133091	-0.674856	4.12432	0.00735062	0.0983821
ENSG00000236065	#N/A	#N/A	-0.926127	1.85754	0.00737526	0.0986202
ENSG00000140931	123920	CMTM3	-1.29495	1.26215	0.00738569	0.0986678
ENSG00000102189	8411	EEA1	0.658484	4.79068	0.00739544	0.0987065
ENSG00000113070	1839	HBEGF	0.362898	6.07595	0.00742909	0.0989885
ENSG00000168491	256309	CCDC110	0.709393	2.91458	0.00743033	0.0989885
ENSG00000067533	51018	RRP15	0.442676	5.99663	0.00745983	0.0991978
ENSG00000216895	100506302	LOC100506302	0.36847	5.91272	0.00745801	0.0991978
ENSG00000246225	#N/A	#N/A	-0.987165	1.57952	0.00746943	0.0992338
ENSG00000025039	58528	RRAGD	0.26392	8.56635	0.0074835	0.0992375
ENSG00000075213	10371	SEMA3A	0.360002	5.8335	0.00747794	0.0992375
ENSG00000162733	4921	DDR2	-0.664621	3.56519	0.00749093	0.0992445
ENSG00000171298	2548	GAA	-1.37084	1.12646	0.00749857	0.0992543
ENSG00000136758	10730	YME1L1	0.345138	8.16227	0.00753475	0.099594
ENSG00000258017	105369760	LOC105369760	-1.55867	0.908807	0.00753808	0.099594
ENSG00000109390	4717	NDUFC1	0.510648	6.02414	0.00756864	0.0998145
ENSG00000117133	80135	RPF1	0.605917	6.9635	0.00756734	0.0998145
ENSG00000168936	92305	TMEM129	-0.536393	3.74414	0.00760256	0.10017
ENSG00000227598	#N/A	#N/A	-0.689794	3.81486	0.00761191	0.100201
ENSG00000170312	983	CDK1	0.538998	6.69933	0.00764513	0.100547
ENSG00000100196	11015	KDELR3	0.803359	2.76445	0.00765828	0.100628
ENSG00000249637	#N/A	#N/A	-1.95124	1.21006	0.00767821	0.100798
ENSG00000160124	131076	MIX23	0.647786	5.16374	0.00770679	0.100988
ENSG00000165506	55172	DNAAF2	0.593122	3.92122	0.00770274	0.100988
ENSG00000164975	6619	SNAPC3	0.457332	5.27182	0.00773313	0.101241
ENSG00000232176	100270865	RPS6P10	-1.63479	0.0716939	0.00774467	0.1013
ENSG00000135046	301	ANXA1	0.437181	6.45698	0.00776274	0.101352
ENSG00000187951	100288637	LOC100288637	-0.468468	5.60176	0.00775709	0.101352
ENSG00000163319	51023	MRPS18C	0.503948	4.72436	0.00779221	0.101645
ENSG00000136861	55755	CDK5RAP2	-0.296335	6.68787	0.00781568	0.101859
ENSG00000104231	79752	ZFAND1	0.495285	6.76263	0.00782725	0.101917
ENSG00000139726	8562	DENR	0.492811	6.22646	0.00784047	0.101997
ENSG00000115170	90	ACVR1	-0.42644	4.41357	0.00786652	0.102059
ENSG00000156531	84295	PHF6	0.346832	6.94162	0.00786215	0.102059
ENSG00000183166	83698	CALN1	-1.78413	0.013572	0.00785346	0.102059
ENSG00000140105	7453	WARS1	0.291574	6.29232	0.00787551	0.102084
ENSG00000110057	81622	UNC93B1	-0.559041	4.34185	0.00788506	0.102115
ENSG00000114120	55186	SLC25A36	0.436319	7.02989	0.00791607	0.102264
ENSG00000137054	64425	POLR1E	0.380823	5.44212	0.00791129	0.102264
ENSG00000168014	26005	C2CD3	-0.333649	5.93497	0.00792457	0.102264
ENSG00000272006	#N/A	#N/A	2.02341	-1.00209	0.00792495	0.102264
ENSG00000173334	10221	TRIB1	0.298503	7.86298	0.00794295	0.102404
ENSG00000198873	2869	GRK5	-0.556106	5.20037	0.00796499	0.102596
ENSG00000127922	7979	SEM1	0.438254	7.12298	0.00798981	0.102824
ENSG00000133056	5287	PIK3C2B	-0.608304	3.28906	0.00800521	0.102838
ENSG00000162241	283130	SLC25A45	-0.651418	3.3961	0.0080039	0.102838
ENSG00000181610	51649	MRPS23	0.35587	5.78593	0.00803334	0.103108
ENSG00000150316	51503	CWC15	0.338765	7.55057	0.00805467	0.103289
ENSG00000174173	54931	TRMT10C	0.369474	5.44173	0.00808872	0.103541
ENSG00000197892	23303	KIF13B	-0.371443	5.8861	0.00808241	0.103541
ENSG00000126001	11190	CEP250	-0.482042	4.76679	0.00812296	0.103887
ENSG00000006634	10926	DBF4	0.393369	7.64915	0.00814072	0.104022
ENSG00000024526	55635	DEPDC1	0.536592	7.72361	0.00815372	0.104096
ENSG00000058729	55781	RIOK2	0.680323	4.77651	0.00818371	0.104386
ENSG00000104626	90459	ERI1	0.427331	5.54175	0.00819554	0.104444
ENSG00000177565	79718	TBL1XR1	0.366816	8.7471	0.00820965	0.104531
ENSG00000119396	51552	RAB14	0.304019	6.85412	0.00822938	0.104598
ENSG00000165410	1073	CFL2	0.439786	5.68125	0.0082262	0.104598
ENSG00000133104	23111	SPART	0.360731	5.14281	0.00829329	0.105154
ENSG00000137460	85462	FHDC1	-1.85398	0.3922	0.00829266	0.105154
ENSG00000143641	2590	GALNT2	-0.335614	6.68728	0.00829512	0.105154
ENSG00000132781	4595	MUTYH	-0.573019	4.19664	0.00833499	0.105567
ENSG00000156256	10600	USP16	0.432306	6.74731	0.00836065	0.105799
ENSG00000130119	54552	GNL3L	-0.395316	5.54938	0.00839002	0.105891
ENSG00000159055	54069	MIS18A	0.706745	4.90858	0.00838427	0.105891
ENSG00000169020	521	ATP5ME	0.335839	6.65028	0.00838633	0.105891
ENSG00000059804	6515	SLC2A3	-0.446434	5.51456	0.00839806	0.105899
ENSG00000197555	26037	SIPA1L1	-0.380286	5.51963	0.00841854	0.106065
ENSG00000100207	6942	TCF20	-0.400406	6.14458	0.00845364	0.106321
ENSG00000165678	27069	GHITM	0.293343	7.71192	0.0084525	0.106321
ENSG00000165983	9317	PTER	0.430075	6.49518	0.0084639	0.106357
ENSG00000032389	7260	EIPR1	-0.453172	5.22696	0.00849369	0.106563
ENSG00000074755	23140	ZZEF1	-0.444216	5.80527	0.00849513	0.106563
ENSG00000146802	64418	TMEM168	0.406895	5.60795	0.0085349	0.106713
ENSG00000148200	2649	NR6A1	-0.445721	4.7455	0.00851553	0.106713
ENSG00000198909	4215	MAP3K3	-0.448381	4.46353	0.00853676	0.106713
ENSG00000213070	729952	HMGB3P6	2.06558	-0.337797	0.00853185	0.106713
ENSG00000000971	3075	CFH	2.15309	-1.42602	0.00855886	0.106804
ENSG00000157542	3763	KCNJ6	-0.852615	2.6186	0.00855263	0.106804
ENSG00000136381	3658	IREB2	0.355686	7.53074	0.00858317	0.107014
ENSG00000162714	84838	ZNF496	-0.64161	4.03282	0.00860886	0.107242
ENSG00000033170	2530	FUT8	0.274304	7.74071	0.00863113	0.107333
ENSG00000171105	3643	INSR	-0.401362	6.58612	0.0086271	0.107333
ENSG00000101868	5422	POLA1	-0.297703	6.51116	0.00864724	0.107441
ENSG00000074054	23332	CLASP1	-0.289413	6.73895	0.00868798	0.107516
ENSG00000120685	80209	PROSER1	0.366873	7.33686	0.00867389	0.107516
ENSG00000154839	220134	SKA1	0.34537	6.75932	0.0086822	0.107516
ENSG00000189227	145853	C15orf61	0.429201	4.26707	0.00866866	0.107516
ENSG00000271913	105378083	TAGAP-AS1	-0.851754	1.70958	0.00869063	0.107516
ENSG00000150787	5805	PTS	0.563489	5.10895	0.00873527	0.107975
ENSG00000013441	1195	CLK1	0.355345	6.42535	0.00874994	0.108064
ENSG00000013392	112611	RWDD2A	0.70174	3.16977	0.00875768	0.108067
ENSG00000113328	900	CCNG1	0.647231	7.0775	0.00878306	0.108287
ENSG00000138035	87178	PNPT1	0.476671	6.67412	0.00881491	0.108495
ENSG00000160439	112724	RDH13	-0.663381	2.81842	0.00881502	0.108495
ENSG00000027697	3459	IFNGR1	0.414032	5.36509	0.00893011	0.109019
ENSG00000100906	4792	NFKBIA	-0.58919	3.98884	0.00893337	0.109019
ENSG00000112245	7803	PTP4A1	0.401748	9.32889	0.00893029	0.109019
ENSG00000113732	8992	ATP6V0E1	0.436907	7.14596	0.00891541	0.109019
ENSG00000117226	2635	GBP3	0.449435	4.80219	0.00892098	0.109019
ENSG00000124275	4552	MTRR	0.26309	7.53064	0.0089257	0.109019
ENSG00000164828	23353	SUN1	-0.411577	5.51947	0.00890335	0.109019
ENSG00000169031	1285	COL4A3	-0.940557	2.2273	0.0089318	0.109019
ENSG00000170385	7779	SLC30A1	0.3906	6.84072	0.00886671	0.109019
ENSG00000214078	8904	CPNE1	-0.39729	5.49587	0.00888381	0.109019
ENSG00000143919	79823	CAMKMT	-0.471018	5.20412	0.008951	0.109142
ENSG00000147533	51125	GOLGA7	0.332548	6.57476	0.00895959	0.109154
ENSG00000133019	1131	CHRM3	-0.262938	7.07049	0.00897803	0.109239
ENSG00000141293	8631	SKAP1	-0.385829	5.3638	0.00898938	0.109239
ENSG00000162385	4116	MAGOH	0.480536	5.63587	0.00898369	0.109239
ENSG00000114062	7337	UBE3A	0.384031	7.49228	0.00902063	0.109434
ENSG00000123130	23597	ACOT9	0.416164	4.58632	0.00901371	0.109434
ENSG00000169359	9197	SLC33A1	0.314034	6.28962	0.00904049	0.109583
ENSG00000145882	78991	PCYOX1L	-1.17576	1.04265	0.00906839	0.109828
ENSG00000221909	221786	FAM200A	0.667139	3.38297	0.00911992	0.110359
ENSG00000124541	88745	RRP36	0.312999	5.96149	0.00914167	0.110473
ENSG00000248278	105371814	LOC105371814	-1.02722	0.858363	0.00914464	0.110473
ENSG00000183020	161	AP2A2	-0.421384	5.59933	0.00915734	0.110533
ENSG00000091831	2099	ESR1	-0.358974	5.98849	0.00917005	0.110594
ENSG00000113966	84100	ARL6	0.628879	3.35929	0.00919582	0.110719
ENSG00000133195	201266	SLC39A11	-0.427939	4.87166	0.00919438	0.110719
ENSG00000265354	100287932	TIMM23	0.384735	6.68216	0.00921462	0.110853
ENSG00000169403	5724	PTAFR	-1.53818	0.460494	0.00927292	0.111461
ENSG00000204389	3303	HSPA1A	0.511509	3.55021	0.00929179	0.111595
ENSG00000139112	23710	GABARAPL1	0.509484	4.08043	0.00930362	0.111643
ENSG00000152377	6695	SPOCK1	-2.06644	-0.731904	0.00931348	0.111669
ENSG00000101557	9097	USP14	0.396111	7.27459	0.00936161	0.11195
ENSG00000138642	55008	HERC6	1.661	-0.491757	0.00935564	0.11195
ENSG00000143149	223	ALDH9A1	0.300957	7.3395	0.00936805	0.11195
ENSG00000175087	149420	PDIK1L	0.385376	5.99155	0.00934889	0.11195
ENSG00000184752	55967	NDUFA12	0.475381	6.43859	0.00940268	0.111991
ENSG00000185033	10509	SEMA4B	-0.459954	5.68299	0.00939268	0.111991
ENSG00000215838	440700	LOC440700	2.1867	-0.752319	0.00939993	0.111991
ENSG00000230424	101927895	EMC1-AS1	0.573555	3.79857	0.00939482	0.111991
ENSG00000006625	79017	GGCT	0.6348	3.72418	0.00942592	0.112083
ENSG00000116539	55870	ASH1L	-0.27635	7.3569	0.00942584	0.112083
ENSG00000084733	10890	RAB10	0.29157	8.09145	0.00944933	0.112145
ENSG00000101343	51340	CRNKL1	0.371163	6.37708	0.00947312	0.112145
ENSG00000117862	51060	TXNDC12	0.338593	8.53948	0.00949348	0.112145
ENSG00000124172	514	ATP5F1E	0.409198	9.28607	0.00944685	0.112145
ENSG00000138777	27068	PPA2	0.338592	6.60183	0.00948363	0.112145
ENSG00000158435	55571	CNOT11	0.288115	6.97399	0.00946637	0.112145
ENSG00000159674	10417	SPON2	-1.42051	1.08131	0.00949207	0.112145
ENSG00000172172	28998	MRPL13	0.40554	6.78605	0.00945467	0.112145
ENSG00000154102	404550	C16orf74	-0.462272	4.82932	0.00950414	0.112178
ENSG00000171863	6201	RPS7	0.280932	8.8592	0.00952328	0.112312
ENSG00000066135	9682	KDM4A	-0.388317	5.74473	0.00954851	0.112393
ENSG00000068697	9741	LAPTM4A	0.31148	6.94048	0.00956384	0.112393
ENSG00000147679	84294	UTP23	0.626457	4.95349	0.00955889	0.112393
ENSG00000183527	8624	PSMG1	0.42419	6.36388	0.00953892	0.112393
ENSG00000184984	1133	CHRM5	-2.2025	-1.48178	0.00956916	0.112393
ENSG00000157637	124565	SLC38A10	-0.687275	3.77736	0.00958478	0.112484
ENSG00000136522	57129	MRPL47	0.385581	6.8046	0.009636	0.112901
ENSG00000156482	6156	RPL30	0.334851	8.83464	0.00963331	0.112901
ENSG00000276256	389831	LOC389831	-1.19472	0.835619	0.00964702	0.112938
ENSG00000128928	3712	IVD	-0.42722	4.64238	0.00967182	0.113109
ENSG00000164111	308	ANXA5	0.306508	7.83362	0.00967733	0.113109
ENSG00000154721	58494	JAM2	-2.00427	-1.25759	0.00970809	0.113159
ENSG00000166387	8495	PPFIBP2	-0.380588	5.71892	0.00970704	0.113159
ENSG00000213341	1147	CHUK	0.443509	6.82938	0.00970384	0.113159
ENSG00000265148	100506779	TSPOAP1-AS1	-0.866434	2.85394	0.00971308	0.113159
ENSG00000150459	10284	SAP18	0.320221	7.963	0.00972442	0.1132
ENSG00000141564	57521	RPTOR	-0.530405	5.35374	0.00976438	0.113573
ENSG00000090006	8425	LTBP4	-0.631981	3.82174	0.00980183	0.113868
ENSG00000151611	166785	MMAA	0.953034	1.81446	0.00980558	0.113868
ENSG00000164305	836	CASP3	0.378291	7.13852	0.00982555	0.114008
ENSG00000109171	57606	SLAIN2	0.376375	6.73866	0.00985406	0.114143
ENSG00000155506	23367	LARP1	-0.331531	8.42128	0.00986894	0.114143
ENSG00000156928	115416	MALSU1	0.506942	5.50175	0.00986791	0.114143
ENSG00000164338	84135	UTP15	0.385756	5.65572	0.00986602	0.114143
ENSG00000166130	121457	IKBIP	0.681705	4.23322	0.00987823	0.114159
ENSG00000266903	#N/A	#N/A	-1.02738	1.70987	0.00989265	0.114234
ENSG00000197943	5336	PLCG2	-0.301833	7.79402	0.00990327	0.114265
ENSG00000100219	7494	XBP1	0.228601	11.0931	0.00991734	0.114279
ENSG00000119446	92400	RBM18	0.51692	6.15746	0.00993625	0.114279
ENSG00000131697	261734	NPHP4	-0.482883	4.0972	0.00992214	0.114279
ENSG00000186714	493860	CCDC73	-1.06722	1.99957	0.0099336	0.114279
ENSG00000104412	9694	EMC2	0.48622	6.03208	0.0099733	0.114613
ENSG00000171204	55863	TMEM126B	0.406542	6.70222	0.00998872	0.114699
ENSG00000179933	55017	C14orf119	0.442932	5.85753	0.0100278	0.115056
ENSG00000184208	79640	C22orf46	-0.685856	2.72376	0.0100637	0.115376
ENSG00000083168	7994	KAT6A	-0.325632	6.35939	0.0101003	0.11547
ENSG00000090104	5996	RGS1	1.24691	2.72271	0.0101041	0.11547
ENSG00000123349	5204	PFDN5	0.382916	5.93127	0.0100977	0.11547
ENSG00000143878	388	RHOB	0.477452	3.84591	0.0100864	0.11547
ENSG00000232380	#N/A	#N/A	-1.80022	-0.528473	0.0101426	0.115819
ENSG00000151702	2313	FLI1	-0.255887	7.53873	0.0101601	0.115835
ENSG00000173207	1163	CKS1B	0.309052	6.83199	0.0101525	0.115835
ENSG00000116830	8458	TTF2	-0.30379	6.85558	0.0101686	0.11584
ENSG00000135723	29109	FHOD1	-0.512546	5.59179	0.010192	0.116015
ENSG00000277449	101927559	CEBPB-AS1	-1.78439	-0.408637	0.0102362	0.116426
ENSG00000137501	54843	SYTL2	-2.12066	-1.26677	0.0102818	0.116852
ENSG00000126458	6237	RRAS	-0.921241	0.931216	0.0103011	0.116887
ENSG00000165672	10935	PRDX3	0.380875	9.6457	0.0102959	0.116887
ENSG00000111802	51567	TDP2	0.576934	6.03964	0.0103749	0.117447
ENSG00000124207	1434	CSE1L	0.437949	9.55447	0.0103713	0.117447
ENSG00000167969	1632	ECI1	-0.479254	5.26967	0.010365	0.117447
ENSG00000035928	5981	RFC1	0.313954	6.85606	0.0104417	0.117739
ENSG00000085978	55054	ATG16L1	-0.430329	4.89369	0.0104266	0.117739
ENSG00000087995	339175	METTL2A	0.455351	4.61914	0.0104158	0.117739
ENSG00000101871	4281	MID1	-0.534465	3.21923	0.0104358	0.117739
ENSG00000136114	55901	THSD1	-0.67109	3.2981	0.0104324	0.117739
ENSG00000162599	4774	NFIA	-0.335776	6.14306	0.0104642	0.117901
ENSG00000174444	6124	RPL4	0.232273	10.8682	0.0104996	0.118207
ENSG00000184068	#N/A	#N/A	0.422108	5.58864	0.0105148	0.118285
ENSG00000100403	23264	ZC3H7B	-0.530904	5.61298	0.0105309	0.118374
ENSG00000057663	9474	ATG5	0.426923	6.39627	0.0105557	0.118493
ENSG00000108091	8030	CCDC6	0.283009	6.88052	0.0105579	0.118493
ENSG00000004961	3052	HCCS	0.408093	4.9442	0.0106481	0.118694
ENSG00000100038	8940	TOP3B	-0.875743	1.57955	0.0106282	0.118694
ENSG00000116183	60676	PAPPA2	-1.89035	-0.991688	0.010599	0.118694
ENSG00000141378	51651	PTRH2	0.300203	6.46863	0.010592	0.118694
ENSG00000145244	10699	CORIN	-0.620667	3.2022	0.0106389	0.118694
ENSG00000177463	7182	NR2C2	-0.500185	5.20221	0.0106049	0.118694
ENSG00000177954	6232	RPS27	0.446433	10.9418	0.0106513	0.118694
ENSG00000186184	51082	POLR1D	0.263231	7.08633	0.010656	0.118694
ENSG00000197601	84188	FAR1	0.409588	7.96562	0.0106583	0.118694
ENSG00000198157	79366	HMGN5	0.533863	5.30515	0.0106117	0.118694
ENSG00000171421	64979	MRPL36	0.388499	5.91576	0.0107318	0.119419
ENSG00000152359	134359	POC5	0.420447	5.05912	0.0107566	0.119603
ENSG00000105865	11062	DUS4L	0.480727	5.2066	0.0107748	0.11962
ENSG00000173230	2804	GOLGB1	0.368891	6.70432	0.0107693	0.11962
ENSG00000147654	9166	EBAG9	0.44024	6.40677	0.0107854	0.119646
ENSG00000081721	11266	DUSP12	0.405832	5.14748	0.0108373	0.119949
ENSG00000112695	1347	COX7A2	0.405376	7.59135	0.0108377	0.119949
ENSG00000180998	283554	GPR137C	-1.2488	0.896743	0.0108311	0.119949
ENSG00000081087	28962	OSTM1	0.48776	4.65799	0.0109389	0.120182
ENSG00000100425	23774	BRD1	-0.505406	4.54967	0.0108741	0.120182
ENSG00000112159	23195	MDN1	-0.35315	7.28049	0.0108971	0.120182
ENSG00000122122	54440	SASH3	-0.512897	6.15182	0.0108789	0.120182
ENSG00000124181	5335	PLCG1	-0.633904	3.86362	0.0109321	0.120182
ENSG00000140474	25989	ULK3	-0.450982	4.75766	0.0109242	0.120182
ENSG00000156162	286148	DPY19L4	0.424703	5.61787	0.0109423	0.120182
ENSG00000167088	6632	SNRPD1	0.334604	7.7096	0.0108995	0.120182
ENSG00000168802	54921	CHTF8	-0.416757	5.88289	0.0109192	0.120182
ENSG00000168802	113455421	DERPC	-0.416757	5.88289	0.0109192	0.120182
ENSG00000198900	7150	TOP1	0.412311	7.38038	0.0109038	0.120182
ENSG00000117758	23673	STX12	0.309464	6.32142	0.0109508	0.120184
ENSG00000277224	8343	H2BC7	-1.41906	0.422346	0.0110311	0.120973
ENSG00000131238	5538	PPT1	0.28639	8.86557	0.011059	0.121023
ENSG00000134057	891	CCNB1	0.305719	8.71596	0.011061	0.121023
ENSG00000196535	399687	MYO18A	-0.516945	4.97376	0.0110554	0.121023
ENSG00000205744	79958	DENND1C	-2.11006	-1.47963	0.0110942	0.121294
ENSG00000138050	80745	THUMPD2	0.446006	4.81307	0.0111192	0.121475
ENSG00000127415	3425	IDUA	-1.71212	-0.440581	0.0111532	0.121754
ENSG00000184517	162239	ZFP1	0.442687	4.78833	0.0111918	0.122083
ENSG00000105429	1954	MEGF8	-0.906232	2.27995	0.0112644	0.122618
ENSG00000111670	79158	GNPTAB	0.342031	6.62681	0.0112937	0.122618
ENSG00000114455	11148	HHLA2	-0.708585	1.75328	0.0112937	0.122618
ENSG00000163013	150726	FBXO41	-0.535134	5.37086	0.0112909	0.122618
ENSG00000164221	153733	CCDC112	0.471982	5.22056	0.0112883	0.122618
ENSG00000214784	402287	RPS3AP21	1.65147	-1.60348	0.011292	0.122618
ENSG00000270299	#N/A	#N/A	-1.97845	-0.721831	0.0113005	0.122618
ENSG00000068438	24140	FTSJ1	0.328037	6.46131	0.0113162	0.122696
ENSG00000186185	146909	KIF18B	-0.471234	5.436	0.0113425	0.122889
ENSG00000206384	131873	COL6A6	-1.42083	-0.294114	0.0113553	0.122934
ENSG00000227199	93653	ST7-AS1	2.20438	-1.09062	0.0113638	0.122934
ENSG00000145817	81555	YIPF5	0.451329	5.5812	0.011419	0.123346
ENSG00000182183	348378	SHISAL2A	-0.65224	3.39869	0.0114132	0.123346
ENSG00000148484	6251	RSU1	0.293138	7.7327	0.0114822	0.123936
ENSG00000108622	3384	ICAM2	-0.408782	4.8042	0.0114956	0.123987
ENSG00000136935	2800	GOLGA1	-0.349814	5.05127	0.0115217	0.124175
ENSG00000197582	#N/A	#N/A	1.94796	-1.98754	0.0115398	0.124277
ENSG00000164687	2171	FABP5	0.557489	5.22875	0.0115524	0.12432
ENSG00000235636	#N/A	#N/A	1.42111	0.09758	0.0115811	0.124536
ENSG00000105656	8178	ELL	-0.477193	5.50776	0.0116219	0.124772
ENSG00000113555	51294	PCDH12	-1.64582	0.174784	0.0116291	0.124772
ENSG00000130695	64793	CEP85	-0.385734	6.18479	0.0116267	0.124772
ENSG00000159063	79053	ALG8	0.333064	8.60823	0.0116628	0.124992
ENSG00000230311	#N/A	#N/A	2.11137	-1.03826	0.011667	0.124992
ENSG00000095261	5711	PSMD5	0.317349	6.10708	0.0117221	0.125283
ENSG00000113712	1452	CSNK1A1	0.317367	7.10647	0.0117054	0.125283
ENSG00000140548	374655	ZNF710	-0.674292	3.77889	0.0117376	0.125283
ENSG00000178177	254251	LCORL	0.395964	6.15095	0.0117191	0.125283
ENSG00000187446	11261	CHP1	-0.3284	6.92297	0.0117335	0.125283
ENSG00000016864	55830	GLT8D1	0.31168	6.22136	0.0117484	0.125305
ENSG00000164535	221955	DAGLB	-0.528899	4.17571	0.0117714	0.125457
ENSG00000155099	55529	PIP4P2	0.406316	5.08442	0.0118122	0.125705
ENSG00000228589	#N/A	#N/A	0.764463	2.30601	0.0118063	0.125705
ENSG00000052723	80143	SIKE1	0.365533	7.24501	0.0118399	0.125907
ENSG00000183696	7378	UPP1	-0.393853	4.33498	0.0118605	0.126034
ENSG00000121621	81930	KIF18A	0.429315	5.92332	0.0118882	0.126048
ENSG00000162892	11009	IL24	-0.744904	2.46476	0.0118815	0.126048
ENSG00000196588	57591	MRTFA	-0.619301	4.65988	0.0118821	0.126048
ENSG00000164087	25886	POC1A	-0.453637	4.8151	0.0119406	0.12651
ENSG00000112742	7272	TTK	0.497376	6.90565	0.0119831	0.126774
ENSG00000152518	678	ZFP36L2	0.285502	7.27986	0.0119764	0.126774
ENSG00000105928	1687	GSDME	-0.644811	2.74543	0.0120263	0.126794
ENSG00000120549	56243	KIAA1217	0.26512	7.29619	0.0120059	0.126794
ENSG00000125534	79144	PPDPF	0.51406	3.74058	0.0120084	0.126794
ENSG00000156172	157657	CFAP418	0.525917	3.57796	0.0120436	0.126794
ENSG00000175324	27257	LSM1	0.441797	4.93407	0.0120296	0.126794
ENSG00000178015	285601	GPR150	2.06159	-1.04967	0.0120173	0.126794
ENSG00000279386	#N/A	#N/A	2.07635	-1.22639	0.0120466	0.126794
ENSG00000070669	440	ASNS	0.270849	8.11709	0.012111	0.12708
ENSG00000075240	23151	GRAMD4	-0.343841	4.93485	0.0121167	0.12708
ENSG00000100568	10490	VTI1B	0.462812	4.34291	0.0121325	0.12708
ENSG00000105849	221830	POLR1F	0.339749	6.26	0.0120834	0.12708
ENSG00000120992	10434	LYPLA1	0.457613	8.0268	0.0121445	0.12708
ENSG00000138095	10128	LRPPRC	0.260485	8.3859	0.0121399	0.12708
ENSG00000165417	2957	GTF2A1	0.359795	6.85059	0.0121432	0.12708
ENSG00000185721	4733	DRG1	0.258897	7.20372	0.0120991	0.12708
ENSG00000215717	56900	TMEM167B	0.369303	5.74575	0.0121537	0.127084
ENSG00000116017	1820	ARID3A	-0.5267	5.24993	0.0121977	0.127388
ENSG00000154473	9184	BUB3	0.259822	9.42087	0.0122028	0.127388
ENSG00000254198	#N/A	#N/A	0.496186	4.43632	0.0122094	0.127388
ENSG00000106460	54664	TMEM106B	0.470322	5.74375	0.0122516	0.127497
ENSG00000196993	100507607	NPIPB9	-1.71592	-1.46451	0.0122552	0.127497
ENSG00000196993	105379464	LOC105379464	-1.71592	-1.46451	0.0122552	0.127497
ENSG00000238164	#N/A	#N/A	-1.29735	0.0917035	0.0122544	0.127497
ENSG00000244754	10443	N4BP2L2	0.38599	5.63231	0.0122476	0.127497
ENSG00000140848	221184	CPNE2	-0.569743	3.56823	0.0122751	0.127611
ENSG00000120071	284058	KANSL1	-0.258462	7.43979	0.0123028	0.127807
ENSG00000103051	25839	COG4	-0.371379	4.96097	0.012359	0.127929
ENSG00000169714	7555	CNBP	0.257126	9.31335	0.012343	0.127929
ENSG00000170632	83787	ARMC10	0.459694	5.54038	0.0123563	0.127929
ENSG00000234176	3314	HSPA8P1	1.74543	-0.519205	0.0123496	0.127929
ENSG00000261557	#N/A	#N/A	1.59536	-0.237728	0.0123279	0.127929
ENSG00000164466	94081	SFXN1	0.26184	7.5138	0.0124071	0.12829
ENSG00000174165	254359	ZDHHC24	-0.534096	3.37099	0.0124117	0.12829
ENSG00000164244	133619	PRRC1	0.289836	6.74058	0.0124464	0.128464
ENSG00000168256	28511	NKIRAS2	-0.530289	4.9205	0.0124445	0.128464
ENSG00000198355	415116	PIM3	-0.497125	5.01372	0.0124604	0.128516
ENSG00000102181	83692	CD99L2	-0.403905	5.76622	0.0125358	0.129201
ENSG00000115866	1615	DARS1	0.382421	7.91147	0.0126684	0.13015
ENSG00000132704	79368	FCRL2	0.493604	4.70267	0.012668	0.13015
ENSG00000145780	56929	FEM1C	0.479729	5.00186	0.0126731	0.13015
ENSG00000156467	7381	UQCRB	0.63549	7.73178	0.0126647	0.13015
ENSG00000176029	56673	C11orf16	-1.95869	-1.46799	0.012673	0.13015
ENSG00000112312	51053	GMNN	0.51601	7.43065	0.0127418	0.130763
ENSG00000008952	7095	SEC62	0.307898	7.67099	0.0128122	0.13103
ENSG00000088035	29929	ALG6	0.431507	6.53839	0.0128145	0.13103
ENSG00000117091	962	CD48	-1.75506	-0.314028	0.0128207	0.13103
ENSG00000133083	9201	DCLK1	0.246677	7.64017	0.0127959	0.13103
ENSG00000149972	53942	CNTN5	-0.389984	6.68294	0.0127795	0.13103
ENSG00000171877	84978	FRMD5	-0.384743	4.93405	0.0128225	0.13103
ENSG00000090263	51650	MRPS33	0.427419	7.49261	0.0129225	0.131065
ENSG00000104324	10404	CPQ	-1.82113	-0.760065	0.0129146	0.131065
ENSG00000135338	167691	LCA5	0.702374	2.68744	0.0129261	0.131065
ENSG00000137760	91801	ALKBH8	0.395286	5.34438	0.0128908	0.131065
ENSG00000140650	5373	PMM2	-0.418643	5.11146	0.0129181	0.131065
ENSG00000140650	100130283	LOC100130283	-0.418643	5.11146	0.0129181	0.131065
ENSG00000143603	3782	KCNN3	-0.24257	8.70043	0.0128512	0.131065
ENSG00000166492	387745	FAM86GP	-0.783713	2.87008	0.0128613	0.131065
ENSG00000168010	89849	ATG16L2	-0.417901	4.67469	0.0128667	0.131065
ENSG00000180917	55783	CMTR2	0.41349	5.14613	0.0128809	0.131065
ENSG00000231305	#N/A	#N/A	-0.936955	1.35453	0.0128847	0.131065
ENSG00000242259	128977	C22orf39	-1.08638	0.72342	0.0128882	0.131065
ENSG00000129933	23383	MAU2	-0.437549	5.58696	0.0129359	0.131072
ENSG00000176463	28232	SLCO3A1	-1.18627	0.83119	0.0129536	0.131158
ENSG00000100226	9567	GTPBP1	-0.415316	5.66069	0.0129866	0.131401
ENSG00000185163	317781	DDX51	-0.591409	3.50464	0.0130105	0.13155
ENSG00000081985	3595	IL12RB2	-0.645914	3.59165	0.0130729	0.132002
ENSG00000101347	25939	SAMHD1	-0.391631	4.6973	0.0130736	0.132002
ENSG00000105254	1155	TBCB	-0.367034	5.65294	0.0130911	0.132045
ENSG00000107951	55149	MTPAP	0.375857	6.70002	0.0130962	0.132045
ENSG00000197226	23061	TBC1D9B	-0.472161	4.48485	0.0131103	0.132094
ENSG00000048991	23518	R3HDM1	0.25722	8.82063	0.0131887	0.132606
ENSG00000125997	402016	BPIFB9P	-1.67888	-1.60752	0.0131747	0.132606
ENSG00000132436	63979	FIGNL1	0.326907	6.57256	0.0131852	0.132606
ENSG00000231989	153743	PPP1R2B	1.44541	-0.712119	0.0132037	0.132664
ENSG00000136738	8027	STAM	0.305894	5.59411	0.0132671	0.132929
ENSG00000160588	196264	MPZL3	1.11081	0.78772	0.0132633	0.132929
ENSG00000196584	7516	XRCC2	0.39906	6.77962	0.0132582	0.132929
ENSG00000260916	9236	CCPG1	0.359906	7.87896	0.0132667	0.132929
ENSG00000104131	8669	EIF3J	0.404705	6.46238	0.0132958	0.133125
ENSG00000188732	340277	FAM221A	-1.6375	0.819695	0.0133078	0.133152
ENSG00000153046	9425	CDYL	-0.255823	7.29437	0.0133951	0.133933
ENSG00000105971	858	CAV2	0.533842	3.65972	0.0134065	0.133953
ENSG00000135968	9648	GCC2	0.426076	5.81364	0.0134281	0.133954
ENSG00000158006	5051	PAFAH2	-0.435114	4.33981	0.0134294	0.133954
ENSG00000179454	54813	KLHL28	0.507406	3.69547	0.0134345	0.133954
ENSG00000157184	1376	CPT2	-0.612632	3.48855	0.0134488	0.133988
ENSG00000198677	9652	TTC37	0.319122	7.11212	0.0134565	0.133988
ENSG00000078795	27039	PKD2L2	-0.756748	2.00744	0.0134715	0.134044
ENSG00000179021	285237	C3orf38	0.402212	5.25896	0.0134929	0.134164
ENSG00000089006	27131	SNX5	0.266524	8.50452	0.0135041	0.134183
ENSG00000138439	150864	FAM117B	0.486676	3.85204	0.0135178	0.134227
ENSG00000167393	28227	PPP2R3B	-0.862495	1.89068	0.0135461	0.134344
ENSG00000196954	837	CASP4	0.377614	6.8175	0.0135483	0.134344
ENSG00000214439	#N/A	#N/A	-1.09876	1.86638	0.0135748	0.134514
ENSG00000260518	#N/A	#N/A	-1.90276	-0.626562	0.0135989	0.13466
ENSG00000152443	284309	ZNF776	0.555279	3.73068	0.0136246	0.134822
ENSG00000165476	221035	REEP3	0.412093	6.5096	0.0136555	0.135008
ENSG00000230927	105375396	TMBIM7P	1.84629	-1.45072	0.0136622	0.135008
ENSG00000002549	51056	LAP3	0.321453	6.04879	0.0137015	0.135048
ENSG00000067066	6672	SP100	0.305688	6.73106	0.0136927	0.135048
ENSG00000071794	6596	HLTF	0.400204	7.3323	0.0137126	0.135048
ENSG00000079691	55604	CARMIL1	-0.394004	5.61376	0.0137319	0.135048
ENSG00000080823	5891	MOK	0.999598	1.55659	0.0137325	0.135048
ENSG00000118985	22936	ELL2	0.235495	9.17232	0.0137433	0.135048
ENSG00000175137	80851	SH3BP5L	-0.741754	3.9845	0.0137322	0.135048
ENSG00000175573	83638	C11orf68	-0.758562	2.12464	0.0137507	0.135048
ENSG00000196072	282991	BLOC1S2	0.356962	5.45033	0.0137209	0.135048
ENSG00000013364	9961	MVP	-0.763958	3.74207	0.0137705	0.13515
ENSG00000178163	85460	ZNF518B	0.753633	2.25389	0.0137951	0.135299
ENSG00000111145	2004	ELK3	-0.313147	5.71028	0.0138313	0.135378
ENSG00000119421	4702	NDUFA8	0.472679	6.68719	0.0138276	0.135378
ENSG00000173611	286205	SCAI	-0.38697	4.88052	0.0138227	0.135378
ENSG00000168679	9122	SLC16A4	-0.596904	3.65657	0.0138702	0.135574
ENSG00000213753	65996	CENPBD2P	-0.775331	2.47232	0.0138669	0.135574
ENSG00000213753	100271626	RPL23AP79	-0.775331	2.47232	0.0138669	0.135574
ENSG00000010803	22955	SCMH1	-0.326853	6.12129	0.0139203	0.135603
ENSG00000108651	55813	UTP6	0.359269	6.35917	0.0139048	0.135603
ENSG00000125247	84899	TMTC4	-0.367618	4.92551	0.0139165	0.135603
ENSG00000134352	3572	IL6ST	0.306281	6.22211	0.0138939	0.135603
ENSG00000155495	9947	MAGEC1	0.619625	3.0483	0.0138921	0.135603
ENSG00000129810	151648	SGO1	0.392599	6.07788	0.0139672	0.135875
ENSG00000196922	286101	ZNF252P	0.608335	2.95809	0.0139637	0.135875
ENSG00000178927	79415	CYBC1	-0.446287	6.29397	0.0139927	0.136031
ENSG00000109618	51091	SEPSECS	0.422415	4.19329	0.0140251	0.136163
ENSG00000132953	64328	XPO4	0.286224	7.48435	0.0140185	0.136163
ENSG00000239556	#N/A	#N/A	-1.65412	-0.173615	0.0140352	0.136169
ENSG00000115944	9167	COX7A2L	0.350419	6.18491	0.0140672	0.136351
ENSG00000171759	5053	PAH	-1.70948	-0.289351	0.0140729	0.136351
ENSG00000085511	4216	MAP3K4	-0.322305	5.55537	0.0141159	0.136675
ENSG00000071537	6400	SEL1L	0.247337	8.45635	0.0141599	0.136965
ENSG00000113649	10915	TCERG1	0.277613	7.57631	0.0141675	0.136965
ENSG00000173894	84733	CBX2	-0.967218	2.37722	0.0141744	0.136965
ENSG00000153814	221895	JAZF1	-1.3726	0.509359	0.0142096	0.137213
ENSG00000137500	60492	CCDC90B	0.325104	5.90357	0.0142395	0.137358
ENSG00000239480	#N/A	#N/A	-1.93621	-1.03422	0.0142437	0.137358
ENSG00000109083	90410	IFT20	0.4385	4.08031	0.0142812	0.137628
ENSG00000131100	529	ATP6V1E1	0.283231	7.39703	0.0143051	0.137673
ENSG00000154380	55740	ENAH	0.925672	1.73172	0.0142968	0.137673
ENSG00000122026	6144	RPL21	0.349345	8.20804	0.0143176	0.137701
ENSG00000131504	1729	DIAPH1	-0.315876	6.6916	0.0143335	0.137739
ENSG00000131848	79149	ZSCAN5A	-0.561461	4.09741	0.0143406	0.137739
ENSG00000113407	6897	TARS1	0.245099	7.86958	0.0143768	0.137995
ENSG00000014123	23376	UFL1	0.354549	6.6438	0.0144638	0.13827
ENSG00000096384	3326	HSP90AB1	0.22088	11.2567	0.0144542	0.13827
ENSG00000129170	8048	CSRP3	2.32148	-1.10151	0.0144398	0.13827
ENSG00000137936	8412	BCAR3	-0.328708	5.84802	0.0144391	0.13827
ENSG00000174450	283685	GOLGA6L2	-1.96266	-1.56129	0.0144377	0.13827
ENSG00000178209	5339	PLEC	-0.701156	4.25439	0.014466	0.13827
ENSG00000198791	29883	CNOT7	0.402236	7.50571	0.0144728	0.13827
ENSG00000136628	2058	EPRS1	0.256846	9.65751	0.0145007	0.138444
ENSG00000112319	2070	EYA4	-0.506862	3.91817	0.0145183	0.138521
ENSG00000114686	11222	MRPL3	0.292983	7.74388	0.0145403	0.138639
ENSG00000159388	7832	BTG2	0.305113	7.71833	0.0146092	0.139203
ENSG00000213185	196792	FAM24B	-1.25181	0.82442	0.0146197	0.139212
ENSG00000079785	1653	DDX1	0.322641	7.11007	0.0146395	0.139226
ENSG00000140612	23478	SEC11A	0.338755	8.16723	0.0146445	0.139226
ENSG00000163626	285521	COX18	0.417847	5.82372	0.0146503	0.139226
ENSG00000028277	5452	POU2F2	-0.344182	7.33534	0.0146796	0.139353
ENSG00000164715	22853	LMTK2	-0.293454	6.30425	0.014686	0.139353
ENSG00000167005	11051	NUDT21	0.304504	7.13016	0.0146926	0.139353
ENSG00000055332	5610	EIF2AK2	0.396865	6.50185	0.0147599	0.13944
ENSG00000065150	3843	IPO5	0.225538	9.01393	0.0147961	0.13944
ENSG00000095464	5146	PDE6C	-1.69637	-0.571225	0.0147782	0.13944
ENSG00000125386	8603	FAM193A	-0.365325	5.84845	0.0147987	0.13944
ENSG00000127663	23030	KDM4B	-0.559041	4.28829	0.0147881	0.13944
ENSG00000143322	27	ABL2	-0.326249	6.0565	0.0147823	0.13944
ENSG00000143977	6637	SNRPG	0.414308	5.9967	0.0147777	0.13944
ENSG00000164924	7534	YWHAZ	0.306405	10.1017	0.0147305	0.13944
ENSG00000166922	6447	SCG5	-0.500999	3.75153	0.014795	0.13944
ENSG00000188130	6300	MAPK12	-1.33978	-0.289558	0.0147714	0.13944
ENSG00000260495	#N/A	#N/A	1.95595	-1.59819	0.0148114	0.139467
ENSG00000077420	54518	APBB1IP	0.290681	6.7935	0.0148501	0.13952
ENSG00000111203	55846	ITFG2	-0.690719	2.75216	0.0148496	0.13952
ENSG00000174792	152816	ODAPH	0.745538	2.06769	0.0148555	0.13952
ENSG00000186603	84842	HPDL	-0.577646	3.19839	0.0148654	0.13952
ENSG00000270975	#N/A	#N/A	0.854071	1.84024	0.014863	0.13952
ENSG00000108666	64149	C17orf75	0.416678	4.60106	0.0148892	0.139652
ENSG00000131097	51751	HIGD1B	-1.43444	0.94233	0.014906	0.139675
ENSG00000163512	64343	AZI2	0.48119	4.3401	0.014911	0.139675
ENSG00000140319	6727	SRP14	0.414206	7.66961	0.0149275	0.139738
ENSG00000185963	23299	BICD2	-0.41077	5.00474	0.0149798	0.140136
ENSG00000089048	51575	ESF1	0.493994	5.65684	0.0150553	0.140477
ENSG00000103342	2935	GSPT1	-0.409093	4.76426	0.0150533	0.140477
ENSG00000154719	54148	MRPL39	0.373608	6.1932	0.0150349	0.140477
ENSG00000197782	284323	ZNF780A	0.440211	4.77909	0.0150482	0.140477
ENSG00000168917	80723	SLC35G2	-1.31114	0.597799	0.0150831	0.140645
ENSG00000164880	26173	INTS1	-0.727787	4.92984	0.0151063	0.14077
ENSG00000143183	54499	TMCO1	0.310826	8.98283	0.0151522	0.141107
ENSG00000081803	93664	CADPS2	-0.302351	5.74419	0.0151996	0.141182
ENSG00000111344	8437	RASAL1	-0.541171	3.53654	0.0151933	0.141182
ENSG00000137714	2230	FDX1	0.483474	5.15435	0.0151978	0.141182
ENSG00000184216	3654	IRAK1	-0.435079	7.14697	0.0151757	0.141182
ENSG00000167693	64359	NXN	-1.96265	-1.58622	0.0152643	0.141693
ENSG00000163428	116064	LRRC58	0.407015	7.63959	0.0152791	0.141738
ENSG00000070731	10610	ST6GALNAC2	0.29158	7.39327	0.0153033	0.14178
ENSG00000188002	#N/A	#N/A	1.63545	0.438615	0.0152989	0.14178
ENSG00000133059	25778	DSTYK	-0.470244	3.92038	0.0153275	0.141913
ENSG00000163050	56997	COQ8A	-0.358151	6.40639	0.0154105	0.142589
ENSG00000152455	79723	SUV39H2	0.533398	4.91308	0.015429	0.142668
ENSG00000132952	10208	USPL1	0.325748	5.91355	0.0154527	0.142704
ENSG00000227295	#N/A	#N/A	1.00653	1.07957	0.0154523	0.142704
ENSG00000127564	9088	PKMYT1	-0.593624	4.1594	0.0154678	0.142752
ENSG00000131323	7187	TRAF3	-0.43709	5.05212	0.0155175	0.143119
ENSG00000072786	6793	STK10	-0.419515	5.27462	0.0155343	0.143182
ENSG00000139668	115825	WDFY2	-0.663693	2.90316	0.0155956	0.143655
ENSG00000133997	10001	MED6	0.347092	5.58932	0.0156118	0.143666
ENSG00000227803	#N/A	#N/A	1.13199	0.299962	0.0156167	0.143666
ENSG00000070047	57661	PHRF1	-0.554809	4.49875	0.0156465	0.143756
ENSG00000236529	84214	LOC84214	-1.76238	-1.24157	0.0156384	0.143756
ENSG00000103226	408050	NOMO3	-0.793119	2.31048	0.0156853	0.143819
ENSG00000104219	51201	ZDHHC2	0.357629	6.72632	0.0156934	0.143819
ENSG00000107829	6468	FBXW4	-0.68592	2.84655	0.0156927	0.143819
ENSG00000158092	4690	NCK1	0.309862	5.32232	0.0156658	0.143819
ENSG00000113522	10111	RAD50	0.307198	5.61433	0.0157249	0.144016
ENSG00000197780	6884	TAF13	0.74242	3.97848	0.0157361	0.144027
ENSG00000137944	56267	KYAT3	0.425982	5.70802	0.0157507	0.144069
ENSG00000177425	5074	PAWR	0.34596	6.11848	0.0157738	0.144098
ENSG00000185989	22821	RASA3	-0.299991	7.2166	0.0157649	0.144098
ENSG00000070950	56852	RAD18	0.356455	7.04502	0.0158154	0.144155
ENSG00000125944	10236	HNRNPR	0.229851	8.30855	0.0158064	0.144155
ENSG00000171368	11076	TPPP	-0.985682	1.36729	0.0158121	0.144155
ENSG00000184220	84319	CMSS1	0.369406	6.4376	0.0158202	0.144155
ENSG00000118046	6794	STK11	-0.534821	4.25601	0.0158339	0.144189
ENSG00000083099	57226	LYRM2	0.36954	6.35659	0.0158636	0.144271
ENSG00000101972	10735	STAG2	0.321071	7.60637	0.015879	0.144271
ENSG00000120798	7181	NR2C1	0.300532	5.62129	0.0158931	0.144271
ENSG00000131152	#N/A	#N/A	-1.46763	0.418253	0.0158896	0.144271
ENSG00000175445	4023	LPL	-0.607897	3.47479	0.0158839	0.144271
ENSG00000065978	4904	YBX1	0.203952	11.1178	0.0159122	0.144353
ENSG00000115350	56655	POLE4	0.45204	5.09627	0.0160105	0.145154
ENSG00000048828	23196	FAM120A	0.232825	8.57911	0.0160581	0.145274
ENSG00000071051	8440	NCK2	-0.439881	4.41845	0.0160527	0.145274
ENSG00000114573	523	ATP6V1A	0.253206	7.38447	0.0160563	0.145274
ENSG00000139131	51067	YARS2	0.389044	4.33975	0.0160742	0.145274
ENSG00000140526	11057	ABHD2	-0.290598	6.54078	0.0160686	0.145274
ENSG00000043093	54165	DCUN1D1	0.505053	6.39295	0.0160929	0.145352
ENSG00000237301	#N/A	#N/A	-1.96724	-1.31885	0.0161074	0.145391
ENSG00000158296	64849	SLC13A3	-0.979291	1.03294	0.0161217	0.145429
ENSG00000225766	#N/A	#N/A	-2.0763	-2.0147	0.0161345	0.145453
ENSG00000102034	2000	ELF4	-0.432769	4.79179	0.0162097	0.145857
ENSG00000148204	286204	CRB2	-1.8584	-1.35742	0.0162074	0.145857
ENSG00000170927	5314	PKHD1	1.49434	0.267661	0.0161916	0.145857
ENSG00000105287	25865	PRKD2	-0.411836	6.73458	0.016252	0.146054
ENSG00000165997	221079	ARL5B	0.51176	5.92641	0.0162505	0.146054
ENSG00000047662	27146	FAM184B	-0.779607	1.40848	0.0163252	0.146621
ENSG00000135540	57224	NHSL1	-1.85375	-0.697813	0.0163649	0.146739
ENSG00000164175	51151	SLC45A2	-1.79435	-0.0534909	0.016353	0.146739
ENSG00000198860	116461	TSEN15	0.332301	7.30481	0.016369	0.146739
ENSG00000040487	54896	SLC66A1	-0.824338	2.50763	0.0165412	0.146929
ENSG00000065135	2773	GNAI3	0.364646	7.23326	0.0164856	0.146929
ENSG00000070756	26986	PABPC1	0.252972	11.8563	0.0164232	0.146929
ENSG00000084073	10269	ZMPSTE24	0.44602	7.15967	0.0165536	0.146929
ENSG00000086062	2683	B4GALT1	-0.31807	5.46237	0.0164656	0.146929
ENSG00000099203	11018	TMED1	-1.01872	1.19486	0.0165262	0.146929
ENSG00000113073	83697	SLC4A9	-1.9193	-0.93746	0.0164787	0.146929
ENSG00000115641	2274	FHL2	1.29377	0.278933	0.016506	0.146929
ENSG00000139800	85416	ZIC5	0.860345	1.42308	0.0164265	0.146929
ENSG00000149231	79780	CCDC82	0.535238	5.1461	0.0164784	0.146929
ENSG00000160714	55585	UBE2Q1	0.258916	7.06447	0.0164748	0.146929
ENSG00000179859	284023	RNF227	-0.797396	1.97291	0.0164543	0.146929
ENSG00000182173	283989	TSEN54	-0.720341	2.40064	0.0165443	0.146929
ENSG00000197157	27044	SND1	-0.340241	9.24874	0.0165269	0.146929
ENSG00000223773	401577	CD99P1	-0.569559	2.82224	0.0165289	0.146929
ENSG00000254444	#N/A	#N/A	-1.83687	-1.53998	0.0164974	0.146929
ENSG00000120860	51019	WASHC3	0.48722	5.41201	0.0166159	0.147352
ENSG00000168116	57691	KIAA1586	0.493609	4.61932	0.0166293	0.147352
ENSG00000183255	754	PTTG1IP	-0.314179	6.18484	0.0166319	0.147352
ENSG00000171295	126070	ZNF440	0.894308	1.69908	0.0166507	0.147428
ENSG00000100519	5706	PSMC6	0.464608	5.53269	0.0166708	0.147458
ENSG00000169372	8738	CRADD	-0.490813	3.92704	0.0166809	0.147458
ENSG00000211584	55652	SLC48A1	-0.508381	4.51759	0.0166848	0.147458
ENSG00000011485	5536	PPP5C	-0.355895	6.50781	0.0168565	0.147656
ENSG00000068366	2182	ACSL4	0.309901	7.70098	0.0168109	0.147656
ENSG00000082293	1310	COL19A1	-0.627832	3.0215	0.0168612	0.147656
ENSG00000103061	84138	SLC7A6OS	-0.421501	3.99816	0.0167896	0.147656
ENSG00000105835	10135	NAMPT	0.360616	6.10063	0.016855	0.147656
ENSG00000107263	2889	RAPGEF1	-0.371375	6.43793	0.0168355	0.147656
ENSG00000107341	54926	UBE2R2	0.285093	7.09342	0.016846	0.147656
ENSG00000110429	26273	FBXO3	0.462389	5.83581	0.0167456	0.147656
ENSG00000114650	22937	SCAP	-0.585641	5.39148	0.0167777	0.147656
ENSG00000138138	84896	ATAD1	0.295385	6.64066	0.0167839	0.147656
ENSG00000152904	9453	GGPS1	0.370253	5.61553	0.0168512	0.147656
ENSG00000184575	11260	XPOT	0.291243	7.65523	0.0167564	0.147656
ENSG00000197961	7675	ZNF121	0.332202	6.34606	0.0167472	0.147656
ENSG00000241973	5297	PI4KA	-0.375865	6.44513	0.0168292	0.147656
ENSG00000242593	#N/A	#N/A	-1.46553	-1.43981	0.0167261	0.147656
ENSG00000187790	57697	FANCM	0.510323	5.06589	0.0168746	0.147684
ENSG00000122550	55975	KLHL7	0.364911	4.87725	0.0168926	0.147751
ENSG00000185291	3563	IL3RA	-1.5053	0.293734	0.0169255	0.147949
ENSG00000196591	3066	HDAC2	0.450683	5.95517	0.0169492	0.148066
ENSG00000234185	#N/A	#N/A	0.674029	3.12926	0.0170235	0.148625
ENSG00000081237	5788	PTPRC	0.261679	8.71846	0.0170594	0.148843
ENSG00000148572	29982	NRBF2	0.314356	5.52269	0.0170712	0.148843
ENSG00000149403	2900	GRIK4	-0.634659	3.38477	0.0170898	0.148843
ENSG00000150093	3688	ITGB1	0.27674	7.18686	0.0170821	0.148843
ENSG00000143994	84696	ABHD1	1.93197	0.494673	0.0171237	0.149048
ENSG00000235724	#N/A	#N/A	-1.72249	-0.36305	0.0171446	0.149139
ENSG00000111142	10988	METAP2	0.437529	7.34169	0.0171567	0.149155
ENSG00000172115	54205	CYCS	0.45379	8.09144	0.0171867	0.149251
ENSG00000226942	#N/A	#N/A	-2.10846	0.462355	0.0171885	0.149251
ENSG00000109919	23788	MTCH2	0.253047	7.19509	0.0172045	0.1493
ENSG00000144048	8446	DUSP11	0.290093	6.80426	0.0172397	0.149425
ENSG00000166508	4176	MCM7	-0.345081	8.43925	0.0172351	0.149425
ENSG00000248240	#N/A	#N/A	-1.95232	-1.84773	0.0172568	0.149483
ENSG00000157851	56896	DPYSL5	-0.46158	5.02547	0.017306	0.149819
ENSG00000147274	27316	RBMX	0.272663	9.03532	0.0173467	0.150081
ENSG00000169032	5604	MAP2K1	-0.502685	4.98409	0.017358	0.150088
ENSG00000102554	688	KLF5	0.322544	5.18341	0.0174143	0.150402
ENSG00000243302	#N/A	#N/A	-0.955693	1.82568	0.0174151	0.150402
ENSG00000184349	1946	EFNA5	-0.341876	5.68752	0.0174395	0.150522
ENSG00000124788	6310	ATXN1	-0.264324	6.91352	0.0174534	0.150551
ENSG00000125304	9375	TM9SF2	0.317563	7.69203	0.0174937	0.150809
ENSG00000171566	5356	PLRG1	0.368679	4.97984	0.0175591	0.151281
ENSG00000065518	4710	NDUFB4	0.2675	8.16463	0.01759	0.151367
ENSG00000274525	#N/A	#N/A	-1.60706	-0.044705	0.0175833	0.151367
ENSG00000124787	10799	RPP40	0.464551	5.59215	0.0176277	0.151419
ENSG00000139405	84934	RITA1	1.2296	0.451367	0.0176247	0.151419
ENSG00000227855	442524	DPY19L2P3	-0.839755	1.52246	0.0176194	0.151419
ENSG00000237176	100996696	LOC100996696	-1.01286	0.834048	0.0176592	0.1516
ENSG00000060237	65125	WNK1	-0.3008	7.01677	0.0176759	0.151652
ENSG00000152219	120534	ARL14EP	0.503153	5.53735	0.0176944	0.151701
ENSG00000173744	3267	AGFG1	0.283462	7.4243	0.0177027	0.151701
ENSG00000119048	7320	UBE2B	0.363215	5.98635	0.0177395	0.151926
ENSG00000103035	5713	PSMD7	0.269244	6.90749	0.017802	0.15237
ENSG00000110852	9976	CLEC2B	0.659731	3.83221	0.0178152	0.152393
ENSG00000155329	54819	ZCCHC10	0.410958	5.15169	0.0178309	0.152433
ENSG00000157985	116987	AGAP1	-0.302402	6.8574	0.017841	0.152433
ENSG00000011523	23177	CEP68	-1.11772	1.15115	0.0179083	0.152645
ENSG00000020256	55734	ZFP64	0.372875	4.48914	0.0178913	0.152645
ENSG00000125912	56926	NCLN	-0.53437	5.47432	0.017893	0.152645
ENSG00000162542	255104	TMCO4	-0.613386	4.35612	0.0178982	0.152645
ENSG00000106608	55665	URGCP	-0.945088	1.53243	0.0179222	0.152673
ENSG00000167614	57348	TTYH1	-1.98554	-1.19779	0.0180171	0.15339
ENSG00000132002	3337	DNAJB1	0.275756	6.18679	0.0180408	0.153501
ENSG00000226278	#N/A	#N/A	0.57355	3.32406	0.0180647	0.153614
ENSG00000156599	25921	ZDHHC5	-0.334245	7.12154	0.0180755	0.153615
ENSG00000150471	23284	ADGRL3	-0.404575	4.54513	0.0181033	0.153761
ENSG00000074696	51495	HACD3	0.335216	7.1861	0.0181817	0.154335
ENSG00000065029	7629	ZNF76	-0.482435	4.27374	0.0181984	0.154386
ENSG00000104522	7264	GFUS	-0.484461	4.67692	0.0182411	0.154469
ENSG00000128340	5880	RAC2	0.298079	8.73956	0.0182511	0.154469
ENSG00000185896	3916	LAMP1	0.271411	7.50336	0.0182402	0.154469
ENSG00000235703	100272228	EOLA2-DT	-0.639774	3.09139	0.0182253	0.154469
ENSG00000153574	22934	RPIA	0.331941	5.71838	0.0182801	0.154623
ENSG00000008710	5310	PKD1	-0.868823	2.77262	0.018361	0.154852
ENSG00000135476	9700	ESPL1	-0.350366	5.78058	0.0183194	0.154852
ENSG00000167283	10632	ATP5MG	0.230895	8.38735	0.0183294	0.154852
ENSG00000272333	9757	KMT2B	-0.544134	4.81905	0.0183524	0.154852
ENSG00000275464	102724159	LOC102724159	-0.71081	2.81629	0.0183519	0.154852
ENSG00000233954	440567	UQCRHL	0.361976	5.93846	0.018378	0.154872
ENSG00000234585	643180	CCT6P3	-0.477467	3.71397	0.0183956	0.154872
ENSG00000269802	#N/A	#N/A	-1.46553	-1.3811	0.0183909	0.154872
ENSG00000102897	57149	LYRM1	0.321354	5.98063	0.0184141	0.154937
ENSG00000167004	2923	PDIA3	0.279133	7.46599	0.0184359	0.15503
ENSG00000109670	55294	FBXW7	-0.362984	5.61388	0.0185325	0.155751
ENSG00000160613	9159	PCSK7	-0.678979	3.31542	0.018569	0.155876
ENSG00000198862	26046	LTN1	0.358662	6.76978	0.0185582	0.155876
ENSG00000129636	81533	ITFG1	0.321527	5.86576	0.0185942	0.155972
ENSG00000189190	162966	ZNF600	0.653558	2.76394	0.0186038	0.155972
ENSG00000196683	54543	TOMM7	0.284689	6.12203	0.018613	0.155972
ENSG00000105185	9141	PDCD5	0.378221	6.70334	0.0186717	0.156222
ENSG00000168310	3660	IRF2	0.250338	7.33769	0.0186539	0.156222
ENSG00000172731	55222	LRRC20	-0.447259	4.54213	0.0186754	0.156222
ENSG00000120699	11340	EXOSC8	0.322515	6.17789	0.0186906	0.15624
ENSG00000270344	#N/A	#N/A	-1.14668	0.811718	0.0186992	0.15624
ENSG00000104903	4066	LYL1	-1.15459	0.668468	0.0187444	0.156302
ENSG00000105171	10775	POP4	0.301021	6.20934	0.0187514	0.156302
ENSG00000130475	23149	FCHO1	-0.543066	3.42214	0.0187196	0.156302
ENSG00000143751	163859	SDE2	0.302136	6.50081	0.01879	0.156302
ENSG00000164332	134510	UBLCP1	0.509728	4.45524	0.018768	0.156302
ENSG00000184465	253769	WDR27	-0.494222	3.90406	0.0187869	0.156302
ENSG00000256167	#N/A	#N/A	-1.87444	-0.452278	0.0187937	0.156302
ENSG00000262633	#N/A	#N/A	-1.34921	0.54723	0.0187491	0.156302
ENSG00000006327	51330	TNFRSF12A	-0.854656	2.41804	0.0188921	0.156814
ENSG00000120341	89866	SEC16B	0.847827	0.949378	0.0189074	0.156814
ENSG00000120341	111240474	CRYZL2P-SEC16B	0.847827	0.949378	0.0189074	0.156814
ENSG00000130733	78992	YIPF2	0.627845	3.49742	0.0188907	0.156814
ENSG00000138663	51138	COPS4	0.381366	6.34036	0.0189025	0.156814
ENSG00000186575	4771	NF2	-0.318773	6.16562	0.0189096	0.156814
ENSG00000167904	137695	TMEM68	0.458995	5.96814	0.0189513	0.157069
ENSG00000225630	100652939	MTND2P28	0.421534	4.87564	0.0189689	0.157124
ENSG00000125868	11034	DSTN	0.370209	6.36442	0.0190008	0.157298
ENSG00000183044	18	ABAT	-1.35604	-0.116008	0.0190513	0.157625
ENSG00000105974	857	CAV1	0.299924	8.01355	0.0192297	0.158751
ENSG00000135336	23595	ORC3	0.332632	6.05472	0.0192205	0.158751
ENSG00000145920	10814	CPLX2	-1.85479	-1.01135	0.0192212	0.158751
ENSG00000198704	257202	GPX6	1.29329	-0.40649	0.0192316	0.158751
ENSG00000131469	6155	RPL27	0.267863	11.1175	0.019284	0.159002
ENSG00000168778	79867	TCTN2	0.838313	1.89611	0.0192838	0.159002
ENSG00000151135	90488	TMEM263	0.385208	5.57306	0.0192985	0.15903
ENSG00000080822	56650	CLDND1	0.410686	6.2122	0.0194333	0.159315
ENSG00000103502	10423	CDIPT	0.286143	6.08196	0.0194024	0.159315
ENSG00000107614	1787	TRDMT1	0.37958	5.79405	0.0194965	0.159315
ENSG00000111348	397	ARHGDIB	-0.265908	8.13416	0.0194563	0.159315
ENSG00000131480	314	AOC2	-0.80412	2.47395	0.0194992	0.159315
ENSG00000134375	10440	TIMM17A	0.374183	6.44546	0.0194372	0.159315
ENSG00000141252	55275	VPS53	-0.322751	5.49909	0.0194348	0.159315
ENSG00000149503	3619	INCENP	-0.354491	5.76337	0.0194783	0.159315
ENSG00000153048	23589	CARHSP1	-1.39093	0.876338	0.0194961	0.159315
ENSG00000156502	6832	SUPV3L1	0.246209	6.49636	0.0193509	0.159315
ENSG00000171490	26156	RSL1D1	0.262758	8.48643	0.0193861	0.159315
ENSG00000196369	647135	SRGAP2B	-0.63909	2.96786	0.0194746	0.159315
ENSG00000198793	2475	MTOR	-0.352006	7.53471	0.0194826	0.159315
ENSG00000221916	55150	C19orf73	-2.35868	-0.948629	0.0193579	0.159315
ENSG00000235065	140760	RPL24P2	1.30833	-0.05995	0.019467	0.159315
ENSG00000179562	79571	GCC1	-0.599855	4.09322	0.0195387	0.159514
ENSG00000205213	55366	LGR4	0.323734	7.432	0.0195457	0.159514
ENSG00000071243	54556	ING3	0.36988	5.30484	0.0196138	0.159951
ENSG00000145741	689	BTF3	0.229947	9.79242	0.0196326	0.159951
ENSG00000174840	201626	PDE12	0.313506	6.27565	0.0196272	0.159951
ENSG00000165583	6758	SSX5	-1.54991	-0.452459	0.0196511	0.160011
ENSG00000166359	126248	WDR88	0.799305	1.76892	0.0197587	0.160729
ENSG00000198168	258010	SVIP	0.351193	7.9828	0.0197616	0.160729
ENSG00000107864	22849	CPEB3	-0.469038	4.25794	0.0198055	0.160904
ENSG00000120451	399979	SNX19	-0.2693	6.82003	0.0197951	0.160904
ENSG00000100526	1033	CDKN3	0.483533	6.49562	0.019862	0.160919
ENSG00000155256	118813	ZFYVE27	-0.493385	3.83539	0.0198632	0.160919
ENSG00000168852	#N/A	#N/A	-0.80772	2.15923	0.0198555	0.160919
ENSG00000182606	22906	TRAK1	-0.294663	6.57715	0.0198382	0.160919
ENSG00000186716	613	BCR	-0.455921	6.72392	0.0198328	0.160919
ENSG00000004864	10165	SLC25A13	-0.247258	6.53768	0.0199069	0.160995
ENSG00000108852	4355	MPP2	1.90307	-1.63857	0.0199706	0.160995
ENSG00000126351	7067	THRA	-0.671725	2.39786	0.0199361	0.160995
ENSG00000137571	81796	SLCO5A1	-0.329459	6.20222	0.0199317	0.160995
ENSG00000141582	8535	CBX4	-0.534796	4.14034	0.0198879	0.160995
ENSG00000166855	10845	CLPX	0.307968	6.07017	0.0199734	0.160995
ENSG00000167525	147011	PROCA1	-1.82121	-0.270647	0.0199461	0.160995
ENSG00000169213	5865	RAB3B	-0.987835	1.02263	0.0198961	0.160995
ENSG00000176209	114926	SMIM19	0.41777	4.91384	0.0199628	0.160995
ENSG00000138592	9101	USP8	0.289791	6.38351	0.0199988	0.16111
ENSG00000140455	9960	USP3	-0.605214	4.30261	0.0200881	0.161739
ENSG00000108061	8036	SHOC2	0.374686	5.67078	0.020246	0.161833
ENSG00000108389	9110	MTMR4	-0.389357	5.40432	0.0201985	0.161833
ENSG00000138028	10669	CGREF1	1.41797	-0.370734	0.0202352	0.161833
ENSG00000140350	8125	ANP32A	0.261227	8.00546	0.0202014	0.161833
ENSG00000140497	10066	SCAMP2	0.332719	6.73054	0.0201125	0.161833
ENSG00000156273	571	BACH1	-0.318679	6.23167	0.0202337	0.161833
ENSG00000156273	100379661	GRIK1-AS2	-0.318679	6.23167	0.0202337	0.161833
ENSG00000156931	23355	VPS8	-0.361375	5.24093	0.0201672	0.161833
ENSG00000158417	9669	EIF5B	0.368517	7.76527	0.0201567	0.161833
ENSG00000169826	55454	CSGALNACT2	0.307462	5.10249	0.0201366	0.161833
ENSG00000184678	8349	H2BC21	-0.525172	3.19267	0.0202424	0.161833
ENSG00000187600	101805491	LINC02583	-0.574582	3.47198	0.0202389	0.161833
ENSG00000234618	#N/A	#N/A	1.12718	0.497158	0.0202329	0.161833
ENSG00000257815	101928062	PRANCR	-0.699905	2.77512	0.0202272	0.161833
ENSG00000117262	653519	GPR89A	-0.488011	4.01213	0.0202848	0.162053
ENSG00000143375	57530	CGN	-0.800636	1.99856	0.0202997	0.162082
ENSG00000091732	51530	ZC3HC1	0.400445	5.17408	0.0203731	0.162578
ENSG00000086619	56605	ERO1B	0.634883	2.40297	0.020468	0.16275
ENSG00000130675	3110	MNX1	2.42387	-1.24619	0.0204583	0.16275
ENSG00000133393	123811	CEP20	0.478484	6.48204	0.0204329	0.16275
ENSG00000164038	133308	SLC9B2	0.314073	6.37639	0.0204618	0.16275
ENSG00000170142	7324	UBE2E1	0.321368	7.60213	0.0204851	0.16275
ENSG00000244617	151516	ASPRV1	-1.73095	-1.31356	0.0204264	0.16275
ENSG00000249592	100129917	LOC100129917	-0.407419	3.80685	0.020461	0.16275
ENSG00000276900	#N/A	#N/A	0.947935	0.929585	0.0204753	0.16275
ENSG00000144028	23020	SNRNP200	-0.375155	8.04914	0.0205354	0.163017
ENSG00000166206	2562	GABRB3	1.69636	-0.840515	0.0205641	0.163017
ENSG00000167880	2125	EVPL	1.9479	-1.74386	0.0205532	0.163017
ENSG00000233999	#N/A	#N/A	1.04289	0.843182	0.0205627	0.163017
ENSG00000074356	55421	NCBP3	-0.271923	5.93841	0.0206499	0.163497
ENSG00000118418	9324	HMGN3	0.344614	6.66323	0.0206815	0.163497
ENSG00000162520	81493	SYNC	-1.77132	-0.816155	0.0206768	0.163497
ENSG00000184156	3786	KCNQ3	1.7389	-1.04405	0.0206643	0.163497
ENSG00000184792	23762	OSBP2	-0.546571	4.46986	0.0206743	0.163497
ENSG00000236699	54848	ARHGEF38	1.70184	0.0521966	0.0206936	0.163503
ENSG00000177873	285267	ZNF619	-0.550829	3.47549	0.0207134	0.163516
ENSG00000227398	#N/A	#N/A	-0.800463	2.06031	0.020718	0.163516
ENSG00000082213	55322	C5orf22	0.285784	6.54948	0.0207388	0.163591
ENSG00000068796	3796	KIF2A	0.275295	8.0091	0.0207566	0.163642
ENSG00000121058	8161	COIL	0.295672	5.99649	0.0208315	0.164142
ENSG00000205302	6643	SNX2	0.384749	5.92471	0.0208436	0.164148
ENSG00000084234	334	APLP2	-0.289919	6.86756	0.0208595	0.164183
ENSG00000162972	79568	MAIP1	0.291747	5.76385	0.0208734	0.164202
ENSG00000154277	7345	UCHL1	0.280175	7.58376	0.0209323	0.164576
ENSG00000256210	#N/A	#N/A	1.27674	-0.535969	0.0209473	0.164604
ENSG00000122545	989	SEPTIN7	0.444208	6.87251	0.0210321	0.164701
ENSG00000132965	241	ALOX5AP	-0.413046	4.87202	0.0210187	0.164701
ENSG00000135387	4076	CAPRIN1	0.200346	9.60087	0.0210049	0.164701
ENSG00000164933	81034	SLC25A32	0.368139	7.32457	0.0209713	0.164701
ENSG00000166145	6692	SPINT1	-0.840464	2.38816	0.0210398	0.164701
ENSG00000168283	648	BMI1	0.593632	5.97041	0.0210323	0.164701
ENSG00000270194	152048	GOLGA4-AS1	1.68315	-0.0764449	0.0210223	0.164701
ENSG00000136536	64844	MARCHF7	0.390722	6.5544	0.0210673	0.164827
ENSG00000038274	27430	MAT2B	0.340082	6.69136	0.0210873	0.164893
ENSG00000081019	54665	RSBN1	0.36305	5.04819	0.0211345	0.164993
ENSG00000120526	84955	NUDCD1	0.360539	6.25556	0.0211183	0.164993
ENSG00000180694	169200	TMEM64	0.534465	5.79989	0.0211245	0.164993
ENSG00000143256	5202	PFDN2	0.489388	5.52447	0.021189	0.16533
ENSG00000176945	200958	MUC20	-0.85505	2.22732	0.0212073	0.165383
ENSG00000215548	#N/A	#N/A	0.558584	3.09356	0.0212196	0.165389
ENSG00000188486	3014	H2AX	-0.402348	6.2479	0.0212534	0.165562
ENSG00000085231	102157402	AK6	0.563222	5.11177	0.0213313	0.165674
ENSG00000102786	26512	INTS6	0.30116	6.09683	0.0213263	0.165674
ENSG00000112851	55914	ERBIN	0.272685	7.82912	0.0213027	0.165674
ENSG00000149308	4863	NPAT	0.345356	7.23264	0.0213285	0.165674
ENSG00000160131	203547	VMA21	0.280628	8.41684	0.0213078	0.165674
ENSG00000203814	440689	H2BC18	-0.926273	1.19673	0.0213368	0.165674
ENSG00000111726	55907	CMAS	0.501515	3.29113	0.0213605	0.165679
ENSG00000141401	3613	IMPA2	-0.513939	3.28782	0.021351	0.165679
ENSG00000204334	285141	ERICH2	1.70145	-0.218039	0.0213851	0.165781
ENSG00000166128	51762	RAB8B	0.388642	5.38612	0.0214435	0.166144
ENSG00000076003	4175	MCM6	0.23618	8.16751	0.0214671	0.166237
ENSG00000139921	81542	TMX1	0.412062	7.00599	0.0215041	0.166434
ENSG00000178691	23512	SUZ12	0.371232	7.54802	0.0215187	0.166458
ENSG00000112110	29074	MRPL18	0.263409	6.88356	0.0216233	0.166997
ENSG00000127989	7978	MTERF1	0.425418	5.67126	0.021621	0.166997
ENSG00000165912	29763	PACSIN3	-2.12543	-1.28774	0.0216118	0.166997
ENSG00000261221	100507290	ZNF865	-0.721797	3.0904	0.0216765	0.167319
ENSG00000163947	50650	ARHGEF3	-0.336185	5.37619	0.0216891	0.167326
ENSG00000004897	996	CDC27	0.373762	7.79901	0.0218215	0.167699
ENSG00000116406	80267	EDEM3	0.346124	7.52628	0.0217892	0.167699
ENSG00000138303	51008	ASCC1	0.300497	5.84205	0.0217557	0.167699
ENSG00000143252	6391	SDHC	0.235913	7.75269	0.0218091	0.167699
ENSG00000151164	144715	RAD9B	-1.03249	0.677949	0.021781	0.167699
ENSG00000162624	431707	LHX8	0.371798	5.31374	0.0217808	0.167699
ENSG00000175104	7189	TRAF6	0.363739	5.08493	0.0218052	0.167699
ENSG00000204520	100507436	MICA	-1.70542	-1.63329	0.0218307	0.167699
ENSG00000111231	51184	GPN3	0.38697	5.11666	0.0218869	0.168036
ENSG00000112029	26271	FBXO5	0.392516	6.58815	0.0219096	0.168036
ENSG00000116171	6342	SCP2	0.579419	5.08244	0.0219049	0.168036
ENSG00000107789	9562	MINPP1	0.416996	5.52911	0.021955	0.168205
ENSG00000162086	7627	ZNF75A	0.446749	4.26586	0.021946	0.168205
ENSG00000133612	116988	AGAP3	-0.466647	4.80788	0.0220487	0.168833
ENSG00000173599	5091	PC	-0.522115	3.69636	0.022065	0.168868
ENSG00000115685	5510	PPP1R7	0.298911	6.37295	0.0220881	0.168919
ENSG00000138495	10063	COX17	0.310636	7.38813	0.0221069	0.168919
ENSG00000260456	100506581	C16orf95	-1.66905	-0.387756	0.0220976	0.168919
ENSG00000182944	2130	EWSR1	0.224833	8.56243	0.0221298	0.168936
ENSG00000249884	100526767	RNF103-CHMP3	-1.58972	0.40493	0.0221327	0.168936
ENSG00000177427	125170	MIEF2	-1.39132	1.11369	0.0221913	0.169262
ENSG00000187672	26059	ERC2	1.78457	-1.18977	0.0221989	0.169262
ENSG00000079101	27098	CLUL1	1.68807	-0.660408	0.0223116	0.169613
ENSG00000106459	4899	NRF1	-0.310632	5.14305	0.022278	0.169613
ENSG00000116209	9528	TMEM59	0.351626	7.64889	0.0222997	0.169613
ENSG00000135314	80759	KHDC1	-0.982753	1.71917	0.0223243	0.169613
ENSG00000152942	5884	RAD17	0.292386	7.78424	0.0223004	0.169613
ENSG00000156127	10538	BATF	1.8334	-2.05104	0.0223274	0.169613
ENSG00000243155	#N/A	#N/A	-0.966508	0.716507	0.0222886	0.169613
ENSG00000075790	55973	BCAP29	0.342568	6.51914	0.0223548	0.169627
ENSG00000141499	55135	WRAP53	-0.497792	4.09701	0.0223562	0.169627
ENSG00000147687	83940	TATDN1	0.380271	4.32979	0.0223764	0.169627
ENSG00000165730	219736	STOX1	-1.48349	-0.535808	0.0223754	0.169627
ENSG00000105854	5445	PON2	0.495438	5.05905	0.022397	0.169694
ENSG00000144746	10550	ARL6IP5	0.316687	5.87045	0.0224536	0.170033
ENSG00000172840	57546	PDP2	0.299765	6.07066	0.0224867	0.170194
ENSG00000119927	57678	GPAM	0.342312	4.68856	0.0225229	0.170243
ENSG00000132744	91703	ACY3	-0.590087	4.00578	0.0225285	0.170243
ENSG00000148341	56904	SH3GLB2	-0.434768	5.52249	0.0225287	0.170243
ENSG00000163704	285368	PRRT3	-1.95215	-1.53998	0.0225638	0.170419
ENSG00000151552	5860	QDPR	0.264002	6.19204	0.0225799	0.170451
ENSG00000137492	5612	THAP12	0.282183	7.07325	0.0225955	0.170479
ENSG00000083223	79670	TUT7	0.261967	7.21483	0.0227145	0.170737
ENSG00000104960	53635	PTOV1	-1.04523	1.91545	0.0226763	0.170737
ENSG00000122873	55847	CISD1	0.363064	6.14813	0.0227379	0.170737
ENSG00000141858	90378	SAMD1	-0.560712	5.24701	0.0226897	0.170737
ENSG00000158987	51735	RAPGEF6	0.521672	4.24803	0.0227415	0.170737
ENSG00000159176	1465	CSRP1	-0.415931	5.60381	0.0227035	0.170737
ENSG00000164916	221937	FOXK1	-0.52436	4.8549	0.0226938	0.170737
ENSG00000176399	63951	DMRTA1	1.16654	0.128508	0.0227483	0.170737
ENSG00000181924	51287	COA4	0.263576	7.52084	0.0227327	0.170737
ENSG00000196700	57473	ZNF512B	-0.458519	4.41643	0.022698	0.170737
ENSG00000104613	55174	INTS10	0.26142	7.14775	0.0228139	0.17114
ENSG00000223668	645715	EEF1A1P24	2.19789	-1.59234	0.0229081	0.171757
ENSG00000140265	146050	ZSCAN29	-0.425597	4.54654	0.0229508	0.171987
ENSG00000233672	#N/A	#N/A	1.03104	1.19403	0.0229738	0.17207
ENSG00000100139	85377	MICALL1	-0.590688	3.77709	0.0229858	0.172071
ENSG00000010017	10048	RANBP9	0.413853	5.95047	0.0230796	0.17211
ENSG00000129515	58533	SNX6	0.393849	6.17312	0.0230314	0.17211
ENSG00000155975	137492	VPS37A	0.354059	6.21422	0.0230095	0.17211
ENSG00000156639	60685	ZFAND3	-0.294953	5.61909	0.0230587	0.17211
ENSG00000163281	132789	GNPDA2	0.536849	4.93313	0.0230232	0.17211
ENSG00000163788	54861	SNRK	-0.332213	4.86278	0.0230764	0.17211
ENSG00000166049	139135	PASD1	0.420814	3.60399	0.0230544	0.17211
ENSG00000248405	553158	PRR5-ARHGAP8	-1.64423	-0.46671	0.0230868	0.17211
ENSG00000067248	54505	DHX29	0.68842	2.6598	0.0230995	0.172116
ENSG00000236213	#N/A	#N/A	1.70439	-1.62215	0.0231377	0.172311
ENSG00000047621	57102	C12orf4	0.413888	4.6058	0.0231851	0.172356
ENSG00000082512	7188	TRAF5	-0.551225	3.08877	0.023156	0.172356
ENSG00000139746	64062	RBM26	0.262607	7.2103	0.0231797	0.172356
ENSG00000165644	118881	COMTD1	-0.67694	3.66969	0.0231916	0.172356
ENSG00000258056	105369779	CD63-AS1	1.68711	-0.488655	0.0232656	0.172816
ENSG00000182287	8905	AP1S2	0.346168	5.56304	0.0232979	0.172967
ENSG00000117713	8289	ARID1A	-0.360758	7.77731	0.0233213	0.173052
ENSG00000186130	10773	ZBTB6	0.491929	4.9388	0.0233367	0.173077
ENSG00000235530	107984969	TMEM11-DT	-0.839433	2.03255	0.0233775	0.17329
ENSG00000163362	55765	INAVA	-0.64728	3.53666	0.0233973	0.173347
ENSG00000156970	701	BUB1B	0.242812	7.27626	0.0234274	0.173481
ENSG00000167920	147184	KRT10-AS1	1.16816	0.0252088	0.0234469	0.173536
ENSG00000116991	57568	SIPA1L2	-0.578946	3.27167	0.0234887	0.173577
ENSG00000170502	53343	NUDT9	0.416839	4.34426	0.023483	0.173577
ENSG00000176438	161176	SYNE3	-0.374238	5.59245	0.0234803	0.173577
ENSG00000152952	5352	PLOD2	1.66712	-0.997314	0.0235101	0.173647
ENSG00000164970	203259	FAM219A	-0.366697	4.44436	0.0235473	0.173832
ENSG00000101911	5634	PRPS2	0.295562	6.45183	0.0235744	0.173943
ENSG00000134709	51361	HOOK1	0.409723	5.36421	0.0235886	0.173958
ENSG00000137154	6194	RPS6	0.226143	11.0187	0.0236023	0.17397
ENSG00000116396	3749	KCNC4	-0.909237	1.22209	0.023639	0.174151
ENSG00000115423	1768	DNAH6	0.543306	2.81645	0.0237284	0.174721
ENSG00000076716	2239	GPC4	0.46644	3.84583	0.0237588	0.174855
ENSG00000082146	55437	STRADB	0.44634	5.50851	0.0238072	0.175122
ENSG00000163682	6133	RPL9	0.489486	7.82199	0.0238224	0.175144
ENSG00000168404	197259	MLKL	0.300802	5.3116	0.0238402	0.175186
ENSG00000204387	50854	SNHG32	0.266446	7.0935	0.0238661	0.175286
ENSG00000152078	148534	TLCD4	-2.02582	-0.995167	0.0239487	0.175714
ENSG00000157181	54953	ODR4	0.442353	6.21752	0.0239424	0.175714
ENSG00000083544	81550	TDRD3	0.372836	5.0456	0.0239858	0.17589
ENSG00000131013	85313	PPIL4	0.585651	4.46795	0.0240216	0.17589
ENSG00000154305	375056	MIA3	0.259573	6.77403	0.0240135	0.17589
ENSG00000175581	51642	MRPL48	0.271444	7.10648	0.0240138	0.17589
ENSG00000076258	2329	FMO4	-1.11085	1.05541	0.0240473	0.175988
ENSG00000105197	92609	TIMM50	0.335514	6.486	0.024069	0.176057
ENSG00000011677	2556	GABRA3	-0.472122	3.35199	0.0241501	0.176292
ENSG00000177076	340485	ACER2	-0.619851	2.60758	0.0241383	0.176292
ENSG00000224730	#N/A	#N/A	0.663824	3.19466	0.0241437	0.176292
ENSG00000235558	#N/A	#N/A	-1.73074	-1.41034	0.0241177	0.176292
ENSG00000072121	23503	ZFYVE26	-0.419642	4.5853	0.0241971	0.176504
ENSG00000141367	1213	CLTC	0.222394	8.3302	0.0242282	0.176504
ENSG00000169962	83756	TAS1R3	-0.740259	3.24186	0.0242251	0.176504
ENSG00000268083	#N/A	#N/A	-1.75499	-1.4996	0.0242115	0.176504
ENSG00000038210	55300	PI4K2B	0.519021	3.61671	0.0242932	0.176516
ENSG00000049618	57492	ARID1B	-0.367136	6.4138	0.0242681	0.176516
ENSG00000101247	79133	NDUFAF5	0.439339	4.35927	0.0243034	0.176516
ENSG00000142892	10026	PIGK	0.414514	6.83478	0.0242752	0.176516
ENSG00000143333	6004	RGS16	0.357561	4.60949	0.0242809	0.176516
ENSG00000145414	92345	NAF1	0.375954	5.52963	0.0242459	0.176516
ENSG00000008516	64386	MMP25	-1.8354	-0.466432	0.024322	0.176562
ENSG00000068724	57217	TTC7A	-0.511146	3.5824	0.0243937	0.17698
ENSG00000095574	64376	IKZF5	-0.601532	2.79844	0.0244276	0.17698
ENSG00000122034	2971	GTF3A	0.283326	8.77963	0.0244375	0.17698
ENSG00000176018	116068	LYSMD3	0.421659	5.93615	0.0244254	0.17698
[truncated: 12,471 more rows]
